# Supplementary material for: Development of a novel nanoflow liquid chromatography-parallel reaction monitoring mass spectrometry-based method for quantification of angiotensin peptides in HUVEC cultures
Source: PeerJ. 2020 Sep 15;8:e9941. doi: 10.7717/peerj.9941 (PMC7500351; doi:10.7717/peerj.9941)
Supplement: Supplemental Information 6 — Skyline was used to export the mass spectrometric data and generate these files. [file peerj-08-9941-s006.csv]

<?xml version="1.0" encoding="utf-16"?>
<!--DigitalRune Docking Windows configuration file.-->
<!--!!! AUTOMATICALLY GENERATED CONTENT. DO NOT MODIFY !!!-->
<DockPanel FormatVersion="1.0" DockLeftPortion="0.25" DockRightPortion="0.25" DockTopPortion="0.25" DockBottomPortion="0.25" ActiveDocumentPane="4" ActivePane="0">
<Contents Count="13">
<Content ID="0" PersistString="pwiz.Skyline.Controls.SequenceTreeForm|0(0(0))	1(0)	2(0)	3(0)	4(0)	5(0(0))	6(0(0))	7(0(0))	8	9|11	11|6" AutoHidePortion="0.25" IsHidden="False" IsFloating="False" />
<Content ID="1" PersistString="pwiz.Skyline.Controls.Graphs.GraphSummary|AreaGraphController|replicate" AutoHidePortion="0.25" IsHidden="True" IsFloating="True" />
<Content ID="2" PersistString="pwiz.Skyline.Controls.Graphs.GraphSummary|RTGraphController|replicate" AutoHidePortion="0.25" IsHidden="True" IsFloating="True" />
<Content ID="3" PersistString="pwiz.Skyline.Controls.Graphs.GraphFullScan" AutoHidePortion="0.25" IsHidden="True" IsFloating="True" />
<Content ID="4" PersistString="pwiz.Skyline.Controls.Graphs.GraphChromatogram|ACE-shRNA-2 rep.1" AutoHidePortion="0.25" IsHidden="False" IsFloating="False" />
<Content ID="5" PersistString="pwiz.Skyline.Controls.Graphs.GraphChromatogram|ACE-shRNA-2 rep.2" AutoHidePortion="0.25" IsHidden="False" IsFloating="False" />
<Content ID="6" PersistString="pwiz.Skyline.Controls.Graphs.GraphChromatogram|ACE-shRNA-2 rep.3" AutoHidePortion="0.25" IsHidden="False" IsFloating="False" />
<Content ID="7" PersistString="pwiz.Skyline.Controls.Graphs.GraphChromatogram|ACE-shRNA-1 rep.1" AutoHidePortion="0.25" IsHidden="False" IsFloating="False" />
<Content ID="8" PersistString="pwiz.Skyline.Controls.Graphs.GraphChromatogram|ACE-shRNA-1 rep.2" AutoHidePortion="0.25" IsHidden="False" IsFloating="False" />
<Content ID="9" PersistString="pwiz.Skyline.Controls.Graphs.GraphChromatogram|ACE-shRNA-1 rep.3" AutoHidePortion="0.25" IsHidden="False" IsFloating="False" />
<Content ID="10" PersistString="pwiz.Skyline.Controls.Graphs.GraphChromatogram|PLKO.1 rep.1" AutoHidePortion="0.25" IsHidden="False" IsFloating="False" />
<Content ID="11" PersistString="pwiz.Skyline.Controls.Graphs.GraphChromatogram|PLKO.1 rep.2" AutoHidePortion="0.25" IsHidden="False" IsFloating="False" />
<Content ID="12" PersistString="pwiz.Skyline.Controls.Graphs.GraphChromatogram|PLKO.1 rep.3" AutoHidePortion="0.25" IsHidden="False" IsFloating="False" />
</Contents>
<Panes Count="5">
<Pane ID="0" DockState="DockLeft" ActiveContent="0">
<Contents Count="1">
<Content ID="0" RefID="0" />
</Contents>
</Pane>
<Pane ID="1" DockState="Floating" ActiveContent="-1">
<Contents Count="1">
<Content ID="0" RefID="1" />
</Contents>
</Pane>
<Pane ID="2" DockState="Floating" ActiveContent="-1">
<Contents Count="1">
<Content ID="0" RefID="2" />
</Contents>
</Pane>
<Pane ID="3" DockState="Floating" ActiveContent="-1">
<Contents Count="1">
<Content ID="0" RefID="3" />
</Contents>
</Pane>
<Pane ID="4" DockState="Document" ActiveContent="4">
<Contents Count="9">
<Content ID="0" RefID="4" />
<Content ID="1" RefID="5" />
<Content ID="2" RefID="6" />
<Content ID="3" RefID="7" />
<Content ID="4" RefID="8" />
<Content ID="5" RefID="9" />
<Content ID="6" RefID="10" />
<Content ID="7" RefID="11" />
<Content ID="8" RefID="12" />
</Contents>
</Pane>
</Panes>
<DockZones>
<DockZone ID="0" DockState="Document" ZOrderIndex="1">
<NestedPanes Count="1">
<Pane ID="0" RefID="4" PrevPane="-1" Alignment="Right" Proportion="0.5" />
</NestedPanes>
</DockZone>
<DockZone ID="1" DockState="DockLeft" ZOrderIndex="2">
<NestedPanes Count="1">
<Pane ID="0" RefID="0" PrevPane="-1" Alignment="Bottom" Proportion="0.5" />
</NestedPanes>
</DockZone>
<DockZone ID="2" DockState="DockRight" ZOrderIndex="3">
<NestedPanes Count="0" />
</DockZone>
<DockZone ID="3" DockState="DockTop" ZOrderIndex="4">
<NestedPanes Count="0" />
</DockZone>
<DockZone ID="4" DockState="DockBottom" ZOrderIndex="5">
<NestedPanes Count="0" />
</DockZone>
</DockZones>
<FloatingWindows Count="3">
<FloatingWindow ID="0" Bounds="340	285	684	440" ZOrderIndex="0">
<NestedPanes Count="1">
<Pane ID="0" RefID="3" PrevPane="-1" Alignment="Right" Proportion="0.5" />
</NestedPanes>
</FloatingWindow>
<FloatingWindow ID="1" Bounds="607	174	684	440" ZOrderIndex="1">
<NestedPanes Count="1">
<Pane ID="0" RefID="2" PrevPane="-1" Alignment="Right" Proportion="0.5" />
</NestedPanes>
</FloatingWindow>
<FloatingWindow ID="2" Bounds="304	18	1049	686" ZOrderIndex="2">
<NestedPanes Count="1">
<Pane ID="0" RefID="1" PrevPane="-1" Alignment="Right" Proportion="0.5" />
</NestedPanes>
</FloatingWindow>
</FloatingWindows>
</DockPanel>
