# Supplementary material for: Development of a novel nanoflow liquid chromatography-parallel reaction monitoring mass spectrometry-based method for quantification of angiotensin peptides in HUVEC cultures
Source: PeerJ. 2020 Sep 15;8:e9941. doi: 10.7717/peerj.9941 (PMC7500351; doi:10.7717/peerj.9941)
Supplement: Supplemental Information 9 — Skyline was used to export the mass spectrometric data and generate these files. [file peerj-08-9941-s009.xlsx]

## Sheet: MRM离子对结果 5adef
Peptide Sequence	Protein Name	Replicate Name	Precursor Mz	Precursor Charge	Product Mz	Product Charge	Fragment Ion	Retention Time	Area	Background	Peak Rank				Peak area ratio	SD	RSD
DRVYIHPFHL	AngI	Loading 3 times rep1	432.9	3	432.9	3	precursor	34.68	186378016	0	1
DRVYIHPFHL	AngI	Loading 3 times rep2	432.9	3	432.9	3	precursor	35.76	282930560	0	1
DRVYIHPFHL	AngI	Loading 3 times rep3	432.9	3	432.9	3	precursor	35.54	208231088	0	1
DRVYIHPFHL	AngI	Loading 2 times rep1	432.9	3	432.9	3	precursor	35.31	242820864	0	1
DRVYIHPFHL	AngI	Loading 2 times rep2	432.9	3	432.9	3	precursor	34.74	173670144	0	1
DRVYIHPFHL	AngI	Loading 2 times rep3	432.9	3	432.9	3	precursor	34.71	155694384	0	1
DRVYIHPFHL	AngI	Loading 4 times rep1	432.9	3	432.9	3	precursor	34.63	218889600	0	1
DRVYIHPFHL	AngI	Loading 4 times rep2	432.9	3	432.9	3	precursor	34.65	180237664	0	1
DRVYIHPFHL	AngI	Loading 4 times rep3	432.9	3	432.9	3	precursor	34.57	130612104	0	1
DRVYIHPFHL	AngI	Loading 3 times rep1	432.9	3	433.234	3	precursor [M+1]	34.68	110306648	0	2
DRVYIHPFHL	AngI	Loading 3 times rep2	432.9	3	433.234	3	precursor [M+1]	35.76	213350624	0	2
DRVYIHPFHL	AngI	Loading 3 times rep3	432.9	3	433.234	3	precursor [M+1]	35.42	182594432	0	2
DRVYIHPFHL	AngI	Loading 2 times rep1	432.9	3	433.234	3	precursor [M+1]	35.22	199039904	0	2
DRVYIHPFHL	AngI	Loading 2 times rep2	432.9	3	433.234	3	precursor [M+1]	34.77	97888800	0	2
DRVYIHPFHL	AngI	Loading 2 times rep3	432.9	3	433.234	3	precursor [M+1]	34.77	122311368	0	2
DRVYIHPFHL	AngI	Loading 4 times rep1	432.9	3	433.234	3	precursor [M+1]	34.51	120000680	0	2
DRVYIHPFHL	AngI	Loading 4 times rep2	432.9	3	433.234	3	precursor [M+1]	34.77	102625064	0	2
DRVYIHPFHL	AngI	Loading 4 times rep3	432.9	3	433.234	3	precursor [M+1]	34.63	97601312	0	2
DRVYIHPFHL	AngI	Loading 3 times rep1	432.9	3	433.568	3	precursor [M+2]	34.68	33166636	0	3
DRVYIHPFHL	AngI	Loading 3 times rep2	432.9	3	433.568	3	precursor [M+2]	35.76	28187462	0	3
DRVYIHPFHL	AngI	Loading 3 times rep3	432.9	3	433.568	3	precursor [M+2]	35.54	32305820	0	3
DRVYIHPFHL	AngI	Loading 2 times rep1	432.9	3	433.568	3	precursor [M+2]	35.22	35369364	0	3
DRVYIHPFHL	AngI	Loading 2 times rep2	432.9	3	433.568	3	precursor [M+2]	34.94	19880698	0	3
DRVYIHPFHL	AngI	Loading 2 times rep3	432.9	3	433.568	3	precursor [M+2]	34.88	8423239	0	4
DRVYIHPFHL	AngI	Loading 4 times rep1	432.9	3	433.568	3	precursor [M+2]	34.68	15700271	0	3
DRVYIHPFHL	AngI	Loading 4 times rep2	432.9	3	433.568	3	precursor [M+2]	34.77	17409956	0	3
DRVYIHPFHL	AngI	Loading 4 times rep3	432.9	3	433.568	3	precursor [M+2]	34.65	5751127	0	4
DRVYIHPFHL	AngI	Loading 3 times rep1	432.9	3	534.267	1	b4	34.71	9153570	0	4	9153570		0.953855
DRVYIHPFHL	AngI	Loading 3 times rep2	432.9	3	534.267	1	b4	35.76	10550457	0	4	10550457		1.09942
DRVYIHPFHL	AngI	Loading 3 times rep3	432.9	3	534.267	1	b4	35.48	9085173	0	4	9085173	9596400	0.946727	1	0.0861724	0.0861724
DRVYIHPFHL	AngI	Loading 2 times rep1	432.9	3	534.267	1	b4	35.28	9857147	0	4	9857147		1.02717
DRVYIHPFHL	AngI	Loading 2 times rep2	432.9	3	534.267	1	b4	34.77	7855568	0	4	7855568		0.818595
DRVYIHPFHL	AngI	Loading 2 times rep3	432.9	3	534.267	1	b4	34.65	8439998	0	3	8439998	8717571	0.879496	0.908421	0.107254	0.118067
DRVYIHPFHL	AngI	Loading 4 times rep1	432.9	3	534.267	1	b4	34.6	9064769	188015	4	8876754		0.925009
DRVYIHPFHL	AngI	Loading 4 times rep2	432.9	3	534.267	1	b4	34.71	9487470	0	4	9487470		0.988649
DRVYIHPFHL	AngI	Loading 4 times rep3	432.9	3	534.267	1	b4	34.6	9390824	0	3	9390824	9.25168e+06	0.978578	0.964078	0.034208	0.0354826
DRVYIHPFH	Ang(1-9)	Loading 3 times rep1	395.205	3	395.205	3	precursor	21.11	7031212032	65693560	1
DRVYIHPFH	Ang(1-9)	Loading 3 times rep2	395.205	3	395.205	3	precursor	21.74	7233829376	0	1
DRVYIHPFH	Ang(1-9)	Loading 3 times rep3	395.205	3	395.205	3	precursor	21.59	6931976704	0	1
DRVYIHPFH	Ang(1-9)	Loading 2 times rep1	395.205	3	395.205	3	precursor	21.34	5803373568	0	1
DRVYIHPFH	Ang(1-9)	Loading 2 times rep2	395.205	3	395.205	3	precursor	21.2	6135323648	69232624	1
DRVYIHPFH	Ang(1-9)	Loading 2 times rep3	395.205	3	395.205	3	precursor	20.97	7150730240	30118576	1
DRVYIHPFH	Ang(1-9)	Loading 4 times rep1	395.205	3	395.205	3	precursor	20.94	6697066496	22023880	1
DRVYIHPFH	Ang(1-9)	Loading 4 times rep2	395.205	3	395.205	3	precursor	21.03	7529603072	45402840	1
DRVYIHPFH	Ang(1-9)	Loading 4 times rep3	395.205	3	395.205	3	precursor	20.94	6804476928	119968672	1
DRVYIHPFH	Ang(1-9)	Loading 3 times rep1	395.205	3	395.539	3	precursor [M+1]	21.11	4841078784	0	2
DRVYIHPFH	Ang(1-9)	Loading 3 times rep2	395.205	3	395.539	3	precursor [M+1]	21.74	5103906816	292730	2
DRVYIHPFH	Ang(1-9)	Loading 3 times rep3	395.205	3	395.539	3	precursor [M+1]	21.62	4598930944	0	2
DRVYIHPFH	Ang(1-9)	Loading 2 times rep1	395.205	3	395.539	3	precursor [M+1]	21.34	3835893504	0	2
DRVYIHPFH	Ang(1-9)	Loading 2 times rep2	395.205	3	395.539	3	precursor [M+1]	21.2	4219344640	0	2
DRVYIHPFH	Ang(1-9)	Loading 2 times rep3	395.205	3	395.539	3	precursor [M+1]	20.97	4999528960	0	2
DRVYIHPFH	Ang(1-9)	Loading 4 times rep1	395.205	3	395.539	3	precursor [M+1]	20.94	4596402176	29460774	2
DRVYIHPFH	Ang(1-9)	Loading 4 times rep2	395.205	3	395.539	3	precursor [M+1]	21.03	5132346368	24231072	2
DRVYIHPFH	Ang(1-9)	Loading 4 times rep3	395.205	3	395.539	3	precursor [M+1]	20.94	4522025472	107828296	2
DRVYIHPFH	Ang(1-9)	Loading 3 times rep1	395.205	3	395.874	3	precursor [M+2]	21.11	1797270400	0	3
DRVYIHPFH	Ang(1-9)	Loading 3 times rep2	395.205	3	395.874	3	precursor [M+2]	21.74	1940513920	0	3
DRVYIHPFH	Ang(1-9)	Loading 3 times rep3	395.205	3	395.874	3	precursor [M+2]	21.59	1591166720	0	3
DRVYIHPFH	Ang(1-9)	Loading 2 times rep1	395.205	3	395.874	3	precursor [M+2]	21.34	1516855552	0	3
DRVYIHPFH	Ang(1-9)	Loading 2 times rep2	395.205	3	395.874	3	precursor [M+2]	21.2	1544608896	0	3
DRVYIHPFH	Ang(1-9)	Loading 2 times rep3	395.205	3	395.874	3	precursor [M+2]	20.97	1811374848	20267044	3
DRVYIHPFH	Ang(1-9)	Loading 4 times rep1	395.205	3	395.874	3	precursor [M+2]	20.94	1722111872	3415785	3
DRVYIHPFH	Ang(1-9)	Loading 4 times rep2	395.205	3	395.874	3	precursor [M+2]	21.03	1922771712	0	3
DRVYIHPFH	Ang(1-9)	Loading 4 times rep3	395.205	3	395.874	3	precursor [M+2]	20.94	1737058432	13310729	3
DRVYIHPFH	Ang(1-9)	Loading 3 times rep1	395.205	3	534.267	1	b4	21.11	345247264	448469	4	344798795		0.993187
DRVYIHPFH	Ang(1-9)	Loading 3 times rep2	395.205	3	534.267	1	b4	21.74	366839520	894925	4	365944595		1.0541
DRVYIHPFH	Ang(1-9)	Loading 3 times rep3	395.205	3	534.267	1	b4	21.56	331328800	579900	4	330748900	3.47164e+08	0.952716	1	0.0510325	0.0510325
DRVYIHPFH	Ang(1-9)	Loading 2 times rep1	395.205	3	534.267	1	b4	21.31	317331424	673224	4	316658200		0.912128
DRVYIHPFH	Ang(1-9)	Loading 2 times rep2	395.205	3	534.267	1	b4	21.17	332484128	1582165	4	330901963		0.953157
DRVYIHPFH	Ang(1-9)	Loading 2 times rep3	395.205	3	534.267	1	b4	20.97	380652896	10570778	4	370082118	3.39214e+08	1.06601	0.9771	0.0796883	0.0815559
DRVYIHPFH	Ang(1-9)	Loading 4 times rep1	395.205	3	534.267	1	b4	20.94	323197568	207887	4	322989681		0.930366
DRVYIHPFH	Ang(1-9)	Loading 4 times rep2	395.205	3	534.267	1	b4	21.03	388637440	463182	4	388174258		1.11813
DRVYIHPFH	Ang(1-9)	Loading 4 times rep3	395.205	3	534.267	1	b4	20.94	356463680	1150497	4	355313183	355492374	1.02347	1.02399	0.0938826	0.0916831
DRVYIHPF	AngII	Loading 3 times rep1	523.775	2	523.775	2	precursor	24.15	44772868	0	1
DRVYIHPF	AngII	Loading 3 times rep2	523.775	2	523.775	2	precursor	25.26	6594297	0	2
DRVYIHPF	AngII	Loading 3 times rep3	523.775	2	523.775	2	precursor	25.06	22074476	0	1
DRVYIHPF	AngII	Loading 2 times rep1	523.775	2	523.775	2	precursor	24.66	3498408	0	3
DRVYIHPF	AngII	Loading 2 times rep2	523.775	2	523.775	2	precursor	24.66	13066336	0	2
DRVYIHPF	AngII	Loading 2 times rep3	523.775	2	523.775	2	precursor	24.29	25809936	0	1
DRVYIHPF	AngII	Loading 4 times rep1	523.775	2	523.775	2	precursor	24.09	71871768	0	1
DRVYIHPF	AngII	Loading 4 times rep2	523.775	2	523.775	2	precursor	24.12	37281908	0	1
DRVYIHPF	AngII	Loading 4 times rep3	523.775	2	523.775	2	precursor	24.27	23959902	0	1
DRVYIHPF	AngII	Loading 3 times rep1	523.775	2	524.276	2	precursor [M+1]	24.09	27304066	0	2
DRVYIHPF	AngII	Loading 3 times rep2	523.775	2	524.276	2	precursor [M+1]	25.17	2035625	0	3
DRVYIHPF	AngII	Loading 3 times rep3	523.775	2	524.276	2	precursor [M+1]	24.89	3436654	0	4
DRVYIHPF	AngII	Loading 2 times rep1	523.775	2	524.276	2	precursor [M+1]	24.66	3723634	0	2
DRVYIHPF	AngII	Loading 2 times rep2	523.775	2	524.276	2	precursor [M+1]	24.49	10633016	0	3
DRVYIHPF	AngII	Loading 2 times rep3	523.775	2	524.276	2	precursor [M+1]	24.46	4006937	0	3
DRVYIHPF	AngII	Loading 4 times rep1	523.775	2	524.276	2	precursor [M+1]	24.01	21340058	0	2
DRVYIHPF	AngII	Loading 4 times rep2	523.775	2	524.276	2	precursor [M+1]	24.15	20633632	0	2
DRVYIHPF	AngII	Loading 4 times rep3	523.775	2	524.276	2	precursor [M+1]	24.01	18583626	0	2
DRVYIHPF	AngII	Loading 3 times rep1	523.775	2	524.777	2	precursor [M+2]	24.04	15477764	0	3
DRVYIHPF	AngII	Loading 3 times rep2	523.775	2	524.777	2	precursor [M+2]	24.49	0	0	0
DRVYIHPF	AngII	Loading 3 times rep3	523.775	2	524.777	2	precursor [M+2]	24.63	4916299	0	3
DRVYIHPF	AngII	Loading 2 times rep1	523.775	2	524.777	2	precursor [M+2]	24.04	0	0	0
DRVYIHPF	AngII	Loading 2 times rep2	523.775	2	524.777	2	precursor [M+2]	23.87	0	0	0
DRVYIHPF	AngII	Loading 2 times rep3	523.775	2	524.777	2	precursor [M+2]	23.95	3118320	0	4
DRVYIHPF	AngII	Loading 4 times rep1	523.775	2	524.777	2	precursor [M+2]	24.04	18291192	0	3
DRVYIHPF	AngII	Loading 4 times rep2	523.775	2	524.777	2	precursor [M+2]	24.27	490345	0	4
DRVYIHPF	AngII	Loading 4 times rep3	523.775	2	524.777	2	precursor [M+2]	23.95	7015877	0	4
DRVYIHPF	AngII	Loading 3 times rep1	523.775	2	784.41	1	b6	30.17	9198046	0	4	9198046		1.10509
DRVYIHPF	AngII	Loading 3 times rep2	523.775	2	784.41	1	b6	30.97	7593879	0	1	7593879		0.912363
DRVYIHPF	AngII	Loading 3 times rep3	523.775	2	784.41	1	b6	30.8	8178010	0	2	8178010	8.32331e+06	0.982543	1	0.0975446	0.0975446
DRVYIHPF	AngII	Loading 2 times rep1	523.775	2	784.41	1	b6	30.66	10363206	0	1	10363206		1.24508
DRVYIHPF	AngII	Loading 2 times rep2	523.775	2	784.41	1	b6	30.26	8192709	0	1	8192709		0.984309
DRVYIHPF	AngII	Loading 2 times rep3	523.775	2	784.41	1	b6	30.34	9048831	0	2	9048831	9201582	1.08717	1.10552	0.131352	0.118814
DRVYIHPF	AngII	Loading 4 times rep1	523.775	2	784.41	1	b6	30.06	7900867	0	4	7900867		0.949246
DRVYIHPF	AngII	Loading 4 times rep2	523.775	2	784.41	1	b6	30.12	8575644	0	3	8575644		1.03032
DRVYIHPF	AngII	Loading 4 times rep3	523.775	2	784.41	1	b6	29.97	8310158	0	3	8310158	8262223	0.99842	0.992661	0.0408411	0.041143
DRVYIHP	Ang(1-7)	Loading 3 times rep1	450.24	2	450.24	2	precursor	17.59	4937016832	0	1
DRVYIHP	Ang(1-7)	Loading 3 times rep2	450.24	2	450.24	2	precursor	18.02	4911255552	0	1
DRVYIHP	Ang(1-7)	Loading 3 times rep3	450.24	2	450.24	2	precursor	17.82	4576903680	215511376	1
DRVYIHP	Ang(1-7)	Loading 2 times rep1	450.24	2	450.24	2	precursor	17.59	6366546432	95861912	1
DRVYIHP	Ang(1-7)	Loading 2 times rep2	450.24	2	450.24	2	precursor	17.62	5577027072	0	1
DRVYIHP	Ang(1-7)	Loading 2 times rep3	450.24	2	450.24	2	precursor	17.48	5521137152	0	1
DRVYIHP	Ang(1-7)	Loading 4 times rep1	450.24	2	450.24	2	precursor	17.34	4791420416	0	1
DRVYIHP	Ang(1-7)	Loading 4 times rep2	450.24	2	450.24	2	precursor	17.48	4998929408	83726656	1
DRVYIHP	Ang(1-7)	Loading 4 times rep3	450.24	2	450.24	2	precursor	17.37	4898600960	107508376	1
DRVYIHP	Ang(1-7)	Loading 3 times rep1	450.24	2	450.742	2	precursor [M+1]	17.57	2480987392	0	2
DRVYIHP	Ang(1-7)	Loading 3 times rep2	450.24	2	450.742	2	precursor [M+1]	18.02	2424698112	0	2
DRVYIHP	Ang(1-7)	Loading 3 times rep3	450.24	2	450.742	2	precursor [M+1]	17.82	2216172288	104768696	2
DRVYIHP	Ang(1-7)	Loading 2 times rep1	450.24	2	450.742	2	precursor [M+1]	17.59	3081179904	81637384	2
DRVYIHP	Ang(1-7)	Loading 2 times rep2	450.24	2	450.742	2	precursor [M+1]	17.59	2791284224	0	2
DRVYIHP	Ang(1-7)	Loading 2 times rep3	450.24	2	450.742	2	precursor [M+1]	17.48	2720612096	0	2
DRVYIHP	Ang(1-7)	Loading 4 times rep1	450.24	2	450.742	2	precursor [M+1]	17.34	2387825408	0	2
DRVYIHP	Ang(1-7)	Loading 4 times rep2	450.24	2	450.742	2	precursor [M+1]	17.48	2545961728	15314885	2
DRVYIHP	Ang(1-7)	Loading 4 times rep3	450.24	2	450.742	2	precursor [M+1]	17.37	2472018944	8600010	2
DRVYIHP	Ang(1-7)	Loading 3 times rep1	450.24	2	451.243	2	precursor [M+2]	17.57	681870336	0	3
DRVYIHP	Ang(1-7)	Loading 3 times rep2	450.24	2	451.243	2	precursor [M+2]	18.05	678281600	0	3
DRVYIHP	Ang(1-7)	Loading 3 times rep3	450.24	2	451.243	2	precursor [M+2]	17.79	639045248	16519440	3
DRVYIHP	Ang(1-7)	Loading 2 times rep1	450.24	2	451.243	2	precursor [M+2]	17.59	887996992	0	3
DRVYIHP	Ang(1-7)	Loading 2 times rep2	450.24	2	451.243	2	precursor [M+2]	17.59	783068864	0	3
DRVYIHP	Ang(1-7)	Loading 2 times rep3	450.24	2	451.243	2	precursor [M+2]	17.42	752744448	0	3
DRVYIHP	Ang(1-7)	Loading 4 times rep1	450.24	2	451.243	2	precursor [M+2]	17.34	669409856	0	3
DRVYIHP	Ang(1-7)	Loading 4 times rep2	450.24	2	451.243	2	precursor [M+2]	17.45	716998016	0	3
DRVYIHP	Ang(1-7)	Loading 4 times rep3	450.24	2	451.243	2	precursor [M+2]	17.39	697022208	0	3
DRVYIHP	Ang(1-7)	Loading 3 times rep1	450.24	2	647.351	1	b5	17.59	465635360	8835750	4	456799610		1.03213
DRVYIHP	Ang(1-7)	Loading 3 times rep2	450.24	2	647.351	1	b5	18.02	453906432	966511	4	452939921		1.02341
DRVYIHP	Ang(1-7)	Loading 3 times rep3	450.24	2	647.351	1	b5	17.79	424661056	6665114	4	417995942	442578491	0.944456	1	0.0482997	0.0482997
DRVYIHP	Ang(1-7)	Loading 2 times rep1	450.24	2	647.351	1	b5	17.59	589122816	2421875	4	586700941		1.32564
DRVYIHP	Ang(1-7)	Loading 2 times rep2	450.24	2	647.351	1	b5	17.59	488118880	7105378	4	481013502		1.08684
DRVYIHP	Ang(1-7)	Loading 2 times rep3	450.24	2	647.351	1	b5	17.48	520148384	0	4	520148384	529287609	1.17527	1.19592	0.120731	0.100953
DRVYIHP	Ang(1-7)	Loading 4 times rep1	450.24	2	647.351	1	b5	17.34	449115040	9220832	4	439894208		0.993935
DRVYIHP	Ang(1-7)	Loading 4 times rep2	450.24	2	647.351	1	b5	17.45	475905184	13443415	4	462461769		1.04493
DRVYIHP	Ang(1-7)	Loading 4 times rep3	450.24	2	647.351	1	b5	17.39	487466592	392796	4	487073796	4.63143e+08	1.10054	1.04647	0.0533175	0.0509501
DRVYI	Ang(1-5)	Loading 3 times rep1	333.184	2	333.184	2	precursor	20.86	3121724672	24840620	1
DRVYI	Ang(1-5)	Loading 3 times rep2	333.184	2	333.184	2	precursor	21.54	4703626752	128372728	1
DRVYI	Ang(1-5)	Loading 3 times rep3	333.184	2	333.184	2	precursor	21.34	4664902656	152747872	1
DRVYI	Ang(1-5)	Loading 2 times rep1	333.184	2	333.184	2	precursor	21.09	3202342144	29799480	1
DRVYI	Ang(1-5)	Loading 2 times rep2	333.184	2	333.184	2	precursor	21	2581871872	65571548	1
DRVYI	Ang(1-5)	Loading 2 times rep3	333.184	2	333.184	2	precursor	20.72	2773395200	29575918	1
DRVYI	Ang(1-5)	Loading 4 times rep1	333.184	2	333.184	2	precursor	20.72	2602311168	67342568	1
DRVYI	Ang(1-5)	Loading 4 times rep2	333.184	2	333.184	2	precursor	20.78	2798402816	51167256	1
DRVYI	Ang(1-5)	Loading 4 times rep3	333.184	2	333.184	2	precursor	20.69	2686204672	66624404	1
DRVYI	Ang(1-5)	Loading 3 times rep1	333.184	2	333.686	2	precursor [M+1]	20.86	1121237376	5434433	2
DRVYI	Ang(1-5)	Loading 3 times rep2	333.184	2	333.686	2	precursor [M+1]	21.54	1697438976	0	2
DRVYI	Ang(1-5)	Loading 3 times rep3	333.184	2	333.686	2	precursor [M+1]	21.34	1717826432	22904902	2
DRVYI	Ang(1-5)	Loading 2 times rep1	333.184	2	333.686	2	precursor [M+1]	21.09	1140407168	13871504	2
DRVYI	Ang(1-5)	Loading 2 times rep2	333.184	2	333.686	2	precursor [M+1]	21	914168896	31483152	2
DRVYI	Ang(1-5)	Loading 2 times rep3	333.184	2	333.686	2	precursor [M+1]	20.72	1028012736	9850241	2
DRVYI	Ang(1-5)	Loading 4 times rep1	333.184	2	333.686	2	precursor [M+1]	20.72	920364736	24788560	2
DRVYI	Ang(1-5)	Loading 4 times rep2	333.184	2	333.686	2	precursor [M+1]	20.78	996005760	27216694	2
DRVYI	Ang(1-5)	Loading 4 times rep3	333.184	2	333.686	2	precursor [M+1]	20.69	971474112	10883390	2
DRVYI	Ang(1-5)	Loading 3 times rep1	333.184	2	334.187	2	precursor [M+2]	20.83	240286192	4202544	3
DRVYI	Ang(1-5)	Loading 3 times rep2	333.184	2	334.187	2	precursor [M+2]	21.54	369164384	0	3
DRVYI	Ang(1-5)	Loading 3 times rep3	333.184	2	334.187	2	precursor [M+2]	21.34	380100512	0	3
DRVYI	Ang(1-5)	Loading 2 times rep1	333.184	2	334.187	2	precursor [M+2]	21.06	250137904	4955232	3
DRVYI	Ang(1-5)	Loading 2 times rep2	333.184	2	334.187	2	precursor [M+2]	21	193157408	11031743	4
DRVYI	Ang(1-5)	Loading 2 times rep3	333.184	2	334.187	2	precursor [M+2]	20.72	208335744	0	4
DRVYI	Ang(1-5)	Loading 4 times rep1	333.184	2	334.187	2	precursor [M+2]	20.72	208101088	8378288	3
DRVYI	Ang(1-5)	Loading 4 times rep2	333.184	2	334.187	2	precursor [M+2]	20.75	204441392	9245627	4
DRVYI	Ang(1-5)	Loading 4 times rep3	333.184	2	334.187	2	precursor [M+2]	20.69	214023776	7042245	3
DRVYI	Ang(1-5)	Loading 3 times rep1	333.184	2	371.204	1	b3	20.86	184198832	327337	4	183871495		0.879372
DRVYI	Ang(1-5)	Loading 3 times rep2	333.184	2	371.204	1	b3	21.54	273743328	58517904	4	215225424		1.02932
DRVYI	Ang(1-5)	Loading 3 times rep3	333.184	2	371.204	1	b3	21.32	250929792	22744388	4	228185404	2.09094e+08	1.0913	1	0.108967	0.108967
DRVYI	Ang(1-5)	Loading 2 times rep1	333.184	2	371.204	1	b3	21.09	227635152	580220	4	227054932		1.0859
DRVYI	Ang(1-5)	Loading 2 times rep2	333.184	2	371.204	1	b3	20.98	213842928	622984	3	213219944		1.01973
DRVYI	Ang(1-5)	Loading 2 times rep3	333.184	2	371.204	1	b3	20.72	214830928	448245	3	214382683	2.18219e+08	1.02529	1.04364	0.0367013	0.0351666
DRVYI	Ang(1-5)	Loading 4 times rep1	333.184	2	371.204	1	b3	20.69	208726640	147703	4	208578937		0.997536
DRVYI	Ang(1-5)	Loading 4 times rep2	333.184	2	371.204	1	b3	20.78	219000528	1266012	3	217734516		1.04132
DRVYI	Ang(1-5)	Loading 4 times rep3	333.184	2	371.204	1	b3	20.69	180269328	482377	4	179786951	202033468	0.859837	0.966232	0.0947059	0.0980157
RVYIHPF	AngIII	Loading 3 times rep1	466.261	2	466.261	2	precursor	22.51	7485148672	0	1
RVYIHPF	AngIII	Loading 3 times rep2	466.261	2	466.261	2	precursor	23.39	8892931072	0	1
RVYIHPF	AngIII	Loading 3 times rep3	466.261	2	466.261	2	precursor	23.19	9183644672	0	1
RVYIHPF	AngIII	Loading 2 times rep1	466.261	2	466.261	2	precursor	22.97	8761382912	0	1
RVYIHPF	AngIII	Loading 2 times rep2	466.261	2	466.261	2	precursor	22.8	7503715328	0	1
RVYIHPF	AngIII	Loading 2 times rep3	466.261	2	466.261	2	precursor	22.43	7926231552	0	1
RVYIHPF	AngIII	Loading 4 times rep1	466.261	2	466.261	2	precursor	22.31	7508469248	0	1
RVYIHPF	AngIII	Loading 4 times rep2	466.261	2	466.261	2	precursor	22.48	7481759744	0	1
RVYIHPF	AngIII	Loading 4 times rep3	466.261	2	466.261	2	precursor	22.26	7965032448	0	1
RVYIHPF	AngIII	Loading 3 times rep1	466.261	2	466.763	2	precursor [M+1]	22.51	4076532736	14804508	2
RVYIHPF	AngIII	Loading 3 times rep2	466.261	2	466.763	2	precursor [M+1]	23.36	4877974016	0	2
RVYIHPF	AngIII	Loading 3 times rep3	466.261	2	466.763	2	precursor [M+1]	23.19	4987169792	0	2
RVYIHPF	AngIII	Loading 2 times rep1	466.261	2	466.763	2	precursor [M+1]	22.97	4897857024	0	2
RVYIHPF	AngIII	Loading 2 times rep2	466.261	2	466.763	2	precursor [M+1]	22.8	4144991744	0	2
RVYIHPF	AngIII	Loading 2 times rep3	466.261	2	466.763	2	precursor [M+1]	22.43	4365607424	0	2
RVYIHPF	AngIII	Loading 4 times rep1	466.261	2	466.763	2	precursor [M+1]	22.31	4046642944	0	2
RVYIHPF	AngIII	Loading 4 times rep2	466.261	2	466.763	2	precursor [M+1]	22.48	4185633536	0	2
RVYIHPF	AngIII	Loading 4 times rep3	466.261	2	466.763	2	precursor [M+1]	22.26	4339449344	0	2
RVYIHPF	AngIII	Loading 3 times rep1	466.261	2	467.264	2	precursor [M+2]	22.48	1185779712	0	3
RVYIHPF	AngIII	Loading 3 times rep2	466.261	2	467.264	2	precursor [M+2]	23.36	1502274176	0	3
RVYIHPF	AngIII	Loading 3 times rep3	466.261	2	467.264	2	precursor [M+2]	23.19	1499352704	0	3
RVYIHPF	AngIII	Loading 2 times rep1	466.261	2	467.264	2	precursor [M+2]	22.97	1447065728	0	3
RVYIHPF	AngIII	Loading 2 times rep2	466.261	2	467.264	2	precursor [M+2]	22.8	1245929600	0	3
RVYIHPF	AngIII	Loading 2 times rep3	466.261	2	467.264	2	precursor [M+2]	22.43	1265421184	0	3
RVYIHPF	AngIII	Loading 4 times rep1	466.261	2	467.264	2	precursor [M+2]	22.31	1238420736	0	3
RVYIHPF	AngIII	Loading 4 times rep2	466.261	2	467.264	2	precursor [M+2]	22.48	1284814720	0	3
RVYIHPF	AngIII	Loading 4 times rep3	466.261	2	467.264	2	precursor [M+2]	22.26	1285953536	0	3
RVYIHPF	AngIII	Loading 3 times rep1	466.261	2	669.383	1	b5	22.51	427311360	5364889	4	421946471		0.903703
RVYIHPF	AngIII	Loading 3 times rep2	466.261	2	669.383	1	b5	23.39	524700192	9561736	4	515138456		1.1033
RVYIHPF	AngIII	Loading 3 times rep3	466.261	2	669.383	1	b5	23.22	468047584	4407373	4	463640211	4.66908e+08	0.993	1	0.0999808	0.0999808
RVYIHPF	AngIII	Loading 2 times rep1	466.261	2	669.383	1	b5	22.99	553136320	1316549	4	551819771		1.18186
RVYIHPF	AngIII	Loading 2 times rep2	466.261	2	669.383	1	b5	22.8	515895488	4672409	4	511223079		1.09491
RVYIHPF	AngIII	Loading 2 times rep3	466.261	2	669.383	1	b5	22.43	471471520	3319988	4	468151532	5.10398e+08	1.00266	1.09314	0.0896112	0.0819757
RVYIHPF	AngIII	Loading 4 times rep1	466.261	2	669.383	1	b5	22.31	450613952	1839648	4	448774304		0.961161
RVYIHPF	AngIII	Loading 4 times rep2	466.261	2	669.383	1	b5	22.45	440585472	970537	4	439614935		0.941544
RVYIHPF	AngIII	Loading 4 times rep3	466.261	2	669.383	1	b5	22.28	463179104	2833801	4	460345303	4.49578e+08	0.985944	0.962883	0.0222496	0.0231073
VYIHPF	AngIV	Loading 3 times rep1	388.211	2	388.211	2	precursor	32.48	4802567680	0	1
VYIHPF	AngIV	Loading 3 times rep2	388.211	2	388.211	2	precursor	33.45	5200180736	0	1
VYIHPF	AngIV	Loading 3 times rep3	388.211	2	388.211	2	precursor	33.25	4852682240	0	1
VYIHPF	AngIV	Loading 2 times rep1	388.211	2	388.211	2	precursor	33.02	4909791744	0	1
VYIHPF	AngIV	Loading 2 times rep2	388.211	2	388.211	2	precursor	32.48	4023058688	0	1
VYIHPF	AngIV	Loading 2 times rep3	388.211	2	388.211	2	precursor	32.45	4408908800	0	1
VYIHPF	AngIV	Loading 4 times rep1	388.211	2	388.211	2	precursor	32.37	4052352000	0	1
VYIHPF	AngIV	Loading 4 times rep2	388.211	2	388.211	2	precursor	32.37	4341286912	0	1
VYIHPF	AngIV	Loading 4 times rep3	388.211	2	388.211	2	precursor	32.34	4178998272	0	1
VYIHPF	AngIV	Loading 3 times rep1	388.211	2	388.712	2	precursor [M+1]	32.51	2017139712	0	2
VYIHPF	AngIV	Loading 3 times rep2	388.211	2	388.712	2	precursor [M+1]	33.39	2267657216	0	2
VYIHPF	AngIV	Loading 3 times rep3	388.211	2	388.712	2	precursor [M+1]	33.25	2200423168	0	2
VYIHPF	AngIV	Loading 2 times rep1	388.211	2	388.712	2	precursor [M+1]	32.99	2152858368	0	2
VYIHPF	AngIV	Loading 2 times rep2	388.211	2	388.712	2	precursor [M+1]	32.57	1638884992	0	2
VYIHPF	AngIV	Loading 2 times rep3	388.211	2	388.712	2	precursor [M+1]	32.4	2023938816	0	2
VYIHPF	AngIV	Loading 4 times rep1	388.211	2	388.712	2	precursor [M+1]	32.37	1718529664	0	2
VYIHPF	AngIV	Loading 4 times rep2	388.211	2	388.712	2	precursor [M+1]	32.37	1826490112	0	2
VYIHPF	AngIV	Loading 4 times rep3	388.211	2	388.712	2	precursor [M+1]	32.34	1816573184	0	2
VYIHPF	AngIV	Loading 3 times rep1	388.211	2	389.213	2	precursor [M+2]	32.57	467295648	0	3
VYIHPF	AngIV	Loading 3 times rep2	388.211	2	389.213	2	precursor [M+2]	33.48	472082400	0	3
VYIHPF	AngIV	Loading 3 times rep3	388.211	2	389.213	2	precursor [M+2]	33.08	444160000	0	3
VYIHPF	AngIV	Loading 2 times rep1	388.211	2	389.213	2	precursor [M+2]	32.94	412940384	0	3
VYIHPF	AngIV	Loading 2 times rep2	388.211	2	389.213	2	precursor [M+2]	32.48	387683968	0	3
VYIHPF	AngIV	Loading 2 times rep3	388.211	2	389.213	2	precursor [M+2]	32.43	418774272	0	3
VYIHPF	AngIV	Loading 4 times rep1	388.211	2	389.213	2	precursor [M+2]	32.28	383534080	0	3
VYIHPF	AngIV	Loading 4 times rep2	388.211	2	389.213	2	precursor [M+2]	32.37	404354432	0	3
VYIHPF	AngIV	Loading 4 times rep3	388.211	2	389.213	2	precursor [M+2]	32.4	425174240	0	3
VYIHPF	AngIV	Loading 3 times rep1	388.211	2	400.198	1	y3	32.57	38019836	575267	4	37444569		0.925552
VYIHPF	AngIV	Loading 3 times rep2	388.211	2	400.198	1	y3	33.42	42205420	494126	4	41711294		1.03102
VYIHPF	AngIV	Loading 3 times rep3	388.211	2	400.198	1	y3	33.19	42444932	231412	4	42213520	40456461	1.04343	1	0.0647717	0.0647717
VYIHPF	AngIV	Loading 2 times rep1	388.211	2	400.198	1	y3	33.11	43611048	84498	4	43526550		1.07589
VYIHPF	AngIV	Loading 2 times rep2	388.211	2	400.198	1	y3	32.57	34258996	0	4	34258996		0.846811
VYIHPF	AngIV	Loading 2 times rep3	388.211	2	400.198	1	y3	32.43	39323492	413226	4	38910266	38898604	0.961781	0.961493	0.114538	0.119125
VYIHPF	AngIV	Loading 4 times rep1	388.211	2	400.198	1	y3	32.34	36951740	322978	4	36628762		0.905387
VYIHPF	AngIV	Loading 4 times rep2	388.211	2	400.198	1	y3	32.4	36503936	584242	4	35919694		0.887861
VYIHPF	AngIV	Loading 4 times rep3	388.211	2	400.198	1	y3	32.34	35054292	447904	4	34606388	3.57183e+07	0.855398	0.882882	0.0253636	0.0287282
