# Supplementary material for: Development of a novel nanoflow liquid chromatography-parallel reaction monitoring mass spectrometry-based method for quantification of angiotensin peptides in HUVEC cultures
Source: PeerJ. 2020 Sep 15;8:e9941. doi: 10.7717/peerj.9941 (PMC7500351; doi:10.7717/peerj.9941)
Supplement: Supplemental Information 10 — Skyline was used to export the mass spectrometric data and generate these files. [file peerj-08-9941-s010.xlsx]

## Sheet: MRM离子对结果 5adef
Peptide Sequence	Protein Name	Replicate Name	Precursor Mz	Precursor Charge	Product Mz	Product Charge	Fragment Ion	Retention Time	Area	Background	Peak Rank				Peak area ratio	SD	RSD
DRVYIHPFHL	AngI	ultrafiltration+SPE rep1	432.9	3	432.9	3	precursor	34.68	186378016	0	1
DRVYIHPFHL	AngI	ultrafiltration+SPE rep2	432.9	3	432.9	3	precursor	35.76	282930560	0	1
DRVYIHPFHL	AngI	ultrafiltration+SPE rep3	432.9	3	432.9	3	precursor	35.54	208231088	0	1
DRVYIHPFHL	AngI	SPE rep1	432.9	3	432.9	3	precursor	34.37	894600896	0	1
DRVYIHPFHL	AngI	SPE rep2	432.9	3	432.9	3	precursor	34.48	1040934016	0	1
DRVYIHPFHL	AngI	SPE rep3	432.9	3	432.9	3	precursor	34.37	1066541632	0	1
DRVYIHPFHL	AngI	ultrafiltration+SPE rep1	432.9	3	433.234	3	precursor [M+1]	34.68	110306648	0	2
DRVYIHPFHL	AngI	ultrafiltration+SPE rep2	432.9	3	433.234	3	precursor [M+1]	35.76	213350624	0	2
DRVYIHPFHL	AngI	ultrafiltration+SPE rep3	432.9	3	433.234	3	precursor [M+1]	35.42	182594432	0	2
DRVYIHPFHL	AngI	SPE rep1	432.9	3	433.234	3	precursor [M+1]	34.37	674367232	0	2
DRVYIHPFHL	AngI	SPE rep2	432.9	3	433.234	3	precursor [M+1]	34.37	770129472	0	2
DRVYIHPFHL	AngI	SPE rep3	432.9	3	433.234	3	precursor [M+1]	34.37	822761152	0	2
DRVYIHPFHL	AngI	ultrafiltration+SPE rep1	432.9	3	433.568	3	precursor [M+2]	34.68	33166636	0	3
DRVYIHPFHL	AngI	ultrafiltration+SPE rep2	432.9	3	433.568	3	precursor [M+2]	35.76	28187462	0	3
DRVYIHPFHL	AngI	ultrafiltration+SPE rep3	432.9	3	433.568	3	precursor [M+2]	35.54	32305820	0	3
DRVYIHPFHL	AngI	SPE rep1	432.9	3	433.568	3	precursor [M+2]	34.37	271609472	0	3
DRVYIHPFHL	AngI	SPE rep2	432.9	3	433.568	3	precursor [M+2]	34.37	263625200	0	3
DRVYIHPFHL	AngI	SPE rep3	432.9	3	433.568	3	precursor [M+2]	34.43	314165152	0	3
DRVYIHPFHL	AngI	ultrafiltration+SPE rep1	432.9	3	534.267	1	b4	34.71	9153570	0	4	9153570		0.953855
DRVYIHPFHL	AngI	ultrafiltration+SPE rep2	432.9	3	534.267	1	b4	35.76	10550457	0	4	10550457		1.09942
DRVYIHPFHL	AngI	ultrafiltration+SPE rep3	432.9	3	534.267	1	b4	35.48	9085173	0	4	9085173	9596400	0.946727	1	0.0861724	0.0861724
DRVYIHPFHL	AngI	SPE rep1	432.9	3	534.267	1	b4	34.43	33809908	1182704	4	32627204		3.39994
DRVYIHPFHL	AngI	SPE rep2	432.9	3	534.267	1	b4	34.43	39894256	41399	4	39852857		4.1529
DRVYIHPFHL	AngI	SPE rep3	432.9	3	534.267	1	b4	34.4	40552820	568269	4	39984551	37488204	4.16662	3.90649	0.438734	0.112309
DRVYIHPFH	Ang(1-9)	ultrafiltration+SPE rep1	395.205	3	395.205	3	precursor	21.11	7031212032	65693560	1
DRVYIHPFH	Ang(1-9)	ultrafiltration+SPE rep2	395.205	3	395.205	3	precursor	21.74	7233829376	0	1
DRVYIHPFH	Ang(1-9)	ultrafiltration+SPE rep3	395.205	3	395.205	3	precursor	21.59	6931976704	0	1
DRVYIHPFH	Ang(1-9)	SPE rep1	395.205	3	395.205	3	precursor	20.8	7939122176	67699120	1
DRVYIHPFH	Ang(1-9)	SPE rep2	395.205	3	395.205	3	precursor	20.85	8232140288	0	1
DRVYIHPFH	Ang(1-9)	SPE rep3	395.205	3	395.205	3	precursor	20.8	8062211072	61318624	1
DRVYIHPFH	Ang(1-9)	ultrafiltration+SPE rep1	395.205	3	395.539	3	precursor [M+1]	21.11	4841078784	0	2
DRVYIHPFH	Ang(1-9)	ultrafiltration+SPE rep2	395.205	3	395.539	3	precursor [M+1]	21.74	5103906816	292730	2
DRVYIHPFH	Ang(1-9)	ultrafiltration+SPE rep3	395.205	3	395.539	3	precursor [M+1]	21.62	4598930944	0	2
DRVYIHPFH	Ang(1-9)	SPE rep1	395.205	3	395.539	3	precursor [M+1]	20.8	5436147200	66023700	2
DRVYIHPFH	Ang(1-9)	SPE rep2	395.205	3	395.539	3	precursor [M+1]	20.85	5661038592	0	2
DRVYIHPFH	Ang(1-9)	SPE rep3	395.205	3	395.539	3	precursor [M+1]	20.8	5460935168	36862780	2
DRVYIHPFH	Ang(1-9)	ultrafiltration+SPE rep1	395.205	3	395.874	3	precursor [M+2]	21.11	1797270400	0	3
DRVYIHPFH	Ang(1-9)	ultrafiltration+SPE rep2	395.205	3	395.874	3	precursor [M+2]	21.74	1940513920	0	3
DRVYIHPFH	Ang(1-9)	ultrafiltration+SPE rep3	395.205	3	395.874	3	precursor [M+2]	21.59	1591166720	0	3
DRVYIHPFH	Ang(1-9)	SPE rep1	395.205	3	395.874	3	precursor [M+2]	20.8	2028381184	0	3
DRVYIHPFH	Ang(1-9)	SPE rep2	395.205	3	395.874	3	precursor [M+2]	20.85	2042852480	0	3
DRVYIHPFH	Ang(1-9)	SPE rep3	395.205	3	395.874	3	precursor [M+2]	20.8	2042775936	17363030	3
DRVYIHPFH	Ang(1-9)	ultrafiltration+SPE rep1	395.205	3	534.267	1	b4	21.11	345247264	448469	4	344798795		0.993187
DRVYIHPFH	Ang(1-9)	ultrafiltration+SPE rep2	395.205	3	534.267	1	b4	21.74	366839520	894925	4	365944595		1.0541
DRVYIHPFH	Ang(1-9)	ultrafiltration+SPE rep3	395.205	3	534.267	1	b4	21.56	331328800	579900	4	330748900	3.47164e+08	0.952716	1	0.0510325	0.0510325
DRVYIHPFH	Ang(1-9)	SPE rep1	395.205	3	534.267	1	b4	20.8	397986048	0	4	397986048		1.14639
DRVYIHPFH	Ang(1-9)	SPE rep2	395.205	3	534.267	1	b4	20.85	419300704	1061076	4	418239628		1.20473
DRVYIHPFH	Ang(1-9)	SPE rep3	395.205	3	534.267	1	b4	20.8	428748096	167532	4	428580564	4.14935e+08	1.23452	1.19521	0.0448278	0.0375061
DRVYIHPF	AngII	ultrafiltration+SPE rep1	523.775	2	523.775	2	precursor	24.15	44772868	0	1
DRVYIHPF	AngII	ultrafiltration+SPE rep2	523.775	2	523.775	2	precursor	25.26	6594297	0	2
DRVYIHPF	AngII	ultrafiltration+SPE rep3	523.775	2	523.775	2	precursor	25.06	22074476	0	1
DRVYIHPF	AngII	SPE rep1	523.775	2	523.775	2	precursor	24.24	13644014	0	3
DRVYIHPF	AngII	SPE rep2	523.775	2	523.775	2	precursor	24.12	30310728	0	1
DRVYIHPF	AngII	SPE rep3	523.775	2	523.775	2	precursor	24.01	26320994	0	1
DRVYIHPF	AngII	ultrafiltration+SPE rep1	523.775	2	524.276	2	precursor [M+1]	24.09	27304066	0	2
DRVYIHPF	AngII	ultrafiltration+SPE rep2	523.775	2	524.276	2	precursor [M+1]	25.17	2035625	0	3
DRVYIHPF	AngII	ultrafiltration+SPE rep3	523.775	2	524.276	2	precursor [M+1]	24.89	3436654	0	4
DRVYIHPF	AngII	SPE rep1	523.775	2	524.276	2	precursor [M+1]	24.07	15489689	0	1
DRVYIHPF	AngII	SPE rep2	523.775	2	524.276	2	precursor [M+1]	24.18	13877147	0	2
DRVYIHPF	AngII	SPE rep3	523.775	2	524.276	2	precursor [M+1]	24.12	13921034	0	2
DRVYIHPF	AngII	ultrafiltration+SPE rep1	523.775	2	524.777	2	precursor [M+2]	24.04	15477764	0	3
DRVYIHPF	AngII	ultrafiltration+SPE rep2	523.775	2	524.777	2	precursor [M+2]	24.49	0	0	0
DRVYIHPF	AngII	ultrafiltration+SPE rep3	523.775	2	524.777	2	precursor [M+2]	24.63	4916299	0	3
DRVYIHPF	AngII	SPE rep1	523.775	2	524.777	2	precursor [M+2]	23.44	0	0	0
DRVYIHPF	AngII	SPE rep2	523.775	2	524.777	2	precursor [M+2]	23.9	2503920	0	4
DRVYIHPF	AngII	SPE rep3	523.775	2	524.777	2	precursor [M+2]	24.09	6282512	0	4
DRVYIHPF	AngII	ultrafiltration+SPE rep1	523.775	2	784.41	1	b6	30.17	9198046	0	4	9198046		1.10509
DRVYIHPF	AngII	ultrafiltration+SPE rep2	523.775	2	784.41	1	b6	30.97	7593879	0	1	7593879		0.912363
DRVYIHPF	AngII	ultrafiltration+SPE rep3	523.775	2	784.41	1	b6	30.8	8178010	0	2	8178010	8.32331e+06	0.982543	1	0.0975446	0.0975446
DRVYIHPF	AngII	SPE rep1	523.775	2	784.41	1	b6	29.72	11560947	0	2	11560947		1.38898
DRVYIHPF	AngII	SPE rep2	523.775	2	784.41	1	b6	30.03	12140960	0	3	12140960		1.45867
DRVYIHPF	AngII	SPE rep3	523.775	2	784.41	1	b6	29.86	11720194	0	3	11720194	11807367	1.40812	1.41859	0.0360039	0.0253801
DRVYIHP	Ang(1-7)	ultrafiltration+SPE rep1	450.24	2	450.24	2	precursor	17.59	4937016832	0	1
DRVYIHP	Ang(1-7)	ultrafiltration+SPE rep2	450.24	2	450.24	2	precursor	18.02	4911255552	0	1
DRVYIHP	Ang(1-7)	ultrafiltration+SPE rep3	450.24	2	450.24	2	precursor	17.82	4576903680	215511376	1
DRVYIHP	Ang(1-7)	SPE rep1	450.24	2	450.24	2	precursor	17.25	4967427584	71692144	1
DRVYIHP	Ang(1-7)	SPE rep2	450.24	2	450.24	2	precursor	17.25	4331628032	0	1
DRVYIHP	Ang(1-7)	SPE rep3	450.24	2	450.24	2	precursor	17.17	5382084096	24089192	1
DRVYIHP	Ang(1-7)	ultrafiltration+SPE rep1	450.24	2	450.742	2	precursor [M+1]	17.57	2480987392	0	2
DRVYIHP	Ang(1-7)	ultrafiltration+SPE rep2	450.24	2	450.742	2	precursor [M+1]	18.02	2424698112	0	2
DRVYIHP	Ang(1-7)	ultrafiltration+SPE rep3	450.24	2	450.742	2	precursor [M+1]	17.82	2216172288	104768696	2
DRVYIHP	Ang(1-7)	SPE rep1	450.24	2	450.742	2	precursor [M+1]	17.25	2467155200	42144504	2
DRVYIHP	Ang(1-7)	SPE rep2	450.24	2	450.742	2	precursor [M+1]	17.22	2128616832	0	2
DRVYIHP	Ang(1-7)	SPE rep3	450.24	2	450.742	2	precursor [M+1]	17.17	2660888320	0	2
DRVYIHP	Ang(1-7)	ultrafiltration+SPE rep1	450.24	2	451.243	2	precursor [M+2]	17.57	681870336	0	3
DRVYIHP	Ang(1-7)	ultrafiltration+SPE rep2	450.24	2	451.243	2	precursor [M+2]	18.05	678281600	0	3
DRVYIHP	Ang(1-7)	ultrafiltration+SPE rep3	450.24	2	451.243	2	precursor [M+2]	17.79	639045248	16519440	3
DRVYIHP	Ang(1-7)	SPE rep1	450.24	2	451.243	2	precursor [M+2]	17.25	697642944	1500294	3
DRVYIHP	Ang(1-7)	SPE rep2	450.24	2	451.243	2	precursor [M+2]	17.22	591734720	0	3
DRVYIHP	Ang(1-7)	SPE rep3	450.24	2	451.243	2	precursor [M+2]	17.17	736015488	0	3
DRVYIHP	Ang(1-7)	ultrafiltration+SPE rep1	450.24	2	647.351	1	b5	17.59	465635360	8835750	4	456799610		1.03213
DRVYIHP	Ang(1-7)	ultrafiltration+SPE rep2	450.24	2	647.351	1	b5	18.02	453906432	966511	4	452939921		1.02341
DRVYIHP	Ang(1-7)	ultrafiltration+SPE rep3	450.24	2	647.351	1	b5	17.79	424661056	6665114	4	417995942	442578491	0.944456	1	0.0482997	0.0482997
DRVYIHP	Ang(1-7)	SPE rep1	450.24	2	647.351	1	b5	17.25	468385664	11432604	4	456953060		1.03248
DRVYIHP	Ang(1-7)	SPE rep2	450.24	2	647.351	1	b5	17.25	412874880	1567414	4	411307466		0.929344
DRVYIHP	Ang(1-7)	SPE rep3	450.24	2	647.351	1	b5	17.17	502788000	4071296	4	498716704	4.55659e+08	1.12684	1.02956	0.0987824	0.0959467
DRVYI	Ang(1-5)	ultrafiltration+SPE rep1	333.184	2	333.184	2	precursor	20.86	3121724672	24840620	1
DRVYI	Ang(1-5)	ultrafiltration+SPE rep2	333.184	2	333.184	2	precursor	21.54	4703626752	128372728	1
DRVYI	Ang(1-5)	ultrafiltration+SPE rep3	333.184	2	333.184	2	precursor	21.34	4664902656	152747872	1
DRVYI	Ang(1-5)	SPE rep1	333.184	2	333.184	2	precursor	20.58	2925132288	99270392	1
DRVYI	Ang(1-5)	SPE rep2	333.184	2	333.184	2	precursor	20.58	3421536256	37509464	1
DRVYI	Ang(1-5)	SPE rep3	333.184	2	333.184	2	precursor	20.58	3166415104	51119904	1
DRVYI	Ang(1-5)	ultrafiltration+SPE rep1	333.184	2	333.686	2	precursor [M+1]	20.86	1121237376	5434433	2
DRVYI	Ang(1-5)	ultrafiltration+SPE rep2	333.184	2	333.686	2	precursor [M+1]	21.54	1697438976	0	2
DRVYI	Ang(1-5)	ultrafiltration+SPE rep3	333.184	2	333.686	2	precursor [M+1]	21.34	1717826432	22904902	2
DRVYI	Ang(1-5)	SPE rep1	333.184	2	333.686	2	precursor [M+1]	20.58	1070123072	36447852	2
DRVYI	Ang(1-5)	SPE rep2	333.184	2	333.686	2	precursor [M+1]	20.58	1239618944	11466287	2
DRVYI	Ang(1-5)	SPE rep3	333.184	2	333.686	2	precursor [M+1]	20.58	1136423424	22015592	2
DRVYI	Ang(1-5)	ultrafiltration+SPE rep1	333.184	2	334.187	2	precursor [M+2]	20.83	240286192	4202544	3
DRVYI	Ang(1-5)	ultrafiltration+SPE rep2	333.184	2	334.187	2	precursor [M+2]	21.54	369164384	0	3
DRVYI	Ang(1-5)	ultrafiltration+SPE rep3	333.184	2	334.187	2	precursor [M+2]	21.34	380100512	0	3
DRVYI	Ang(1-5)	SPE rep1	333.184	2	334.187	2	precursor [M+2]	20.58	234498528	5097999	3
DRVYI	Ang(1-5)	SPE rep2	333.184	2	334.187	2	precursor [M+2]	20.58	274312160	0	3
DRVYI	Ang(1-5)	SPE rep3	333.184	2	334.187	2	precursor [M+2]	20.58	242619280	4967504	3
DRVYI	Ang(1-5)	ultrafiltration+SPE rep1	333.184	2	371.204	1	b3	20.86	184198832	327337	4	183871495		0.879372
DRVYI	Ang(1-5)	ultrafiltration+SPE rep2	333.184	2	371.204	1	b3	21.54	273743328	58517904	4	215225424		1.02932
DRVYI	Ang(1-5)	ultrafiltration+SPE rep3	333.184	2	371.204	1	b3	21.32	250929792	22744388	4	228185404	2.09094e+08	1.0913	1	0.108967	0.108967
DRVYI	Ang(1-5)	SPE rep1	333.184	2	371.204	1	b3	20.58	237044672	346608	4	236698064		1.13202
DRVYI	Ang(1-5)	SPE rep2	333.184	2	371.204	1	b3	20.58	254849664	711509	4	254138155		1.21542
DRVYI	Ang(1-5)	SPE rep3	333.184	2	371.204	1	b3	20.58	235996704	32946	4	235963758	242266659	1.12851	1.15865	0.0492007	0.0424638
RVYIHPF	AngIII	ultrafiltration+SPE rep1	466.261	2	466.261	2	precursor	22.51	7485148672	0	1
RVYIHPF	AngIII	ultrafiltration+SPE rep2	466.261	2	466.261	2	precursor	23.39	8892931072	0	1
RVYIHPF	AngIII	ultrafiltration+SPE rep3	466.261	2	466.261	2	precursor	23.19	9183644672	0	1
RVYIHPF	AngIII	SPE rep1	466.261	2	466.261	2	precursor	22.31	10534583296	51378516	1
RVYIHPF	AngIII	SPE rep2	466.261	2	466.261	2	precursor	22.31	10662745088	0	1
RVYIHPF	AngIII	SPE rep3	466.261	2	466.261	2	precursor	22.17	9633595392	0	1
RVYIHPF	AngIII	ultrafiltration+SPE rep1	466.261	2	466.763	2	precursor [M+1]	22.51	4076532736	14804508	2
RVYIHPF	AngIII	ultrafiltration+SPE rep2	466.261	2	466.763	2	precursor [M+1]	23.36	4877974016	0	2
RVYIHPF	AngIII	ultrafiltration+SPE rep3	466.261	2	466.763	2	precursor [M+1]	23.19	4987169792	0	2
RVYIHPF	AngIII	SPE rep1	466.261	2	466.763	2	precursor [M+1]	22.31	5755702272	15817754	2
RVYIHPF	AngIII	SPE rep2	466.261	2	466.763	2	precursor [M+1]	22.31	5858539520	0	2
RVYIHPF	AngIII	SPE rep3	466.261	2	466.763	2	precursor [M+1]	22.17	5267117568	0	2
RVYIHPF	AngIII	ultrafiltration+SPE rep1	466.261	2	467.264	2	precursor [M+2]	22.48	1185779712	0	3
RVYIHPF	AngIII	ultrafiltration+SPE rep2	466.261	2	467.264	2	precursor [M+2]	23.36	1502274176	0	3
RVYIHPF	AngIII	ultrafiltration+SPE rep3	466.261	2	467.264	2	precursor [M+2]	23.19	1499352704	0	3
RVYIHPF	AngIII	SPE rep1	466.261	2	467.264	2	precursor [M+2]	22.31	1698067840	0	3
RVYIHPF	AngIII	SPE rep2	466.261	2	467.264	2	precursor [M+2]	22.31	1736149632	0	3
RVYIHPF	AngIII	SPE rep3	466.261	2	467.264	2	precursor [M+2]	22.17	1558802816	0	3
RVYIHPF	AngIII	ultrafiltration+SPE rep1	466.261	2	669.383	1	b5	22.51	427311360	5364889	4	421946471		0.903703
RVYIHPF	AngIII	ultrafiltration+SPE rep2	466.261	2	669.383	1	b5	23.39	524700192	9561736	4	515138456		1.1033
RVYIHPF	AngIII	ultrafiltration+SPE rep3	466.261	2	669.383	1	b5	23.22	468047584	4407373	4	463640211	4.66908e+08	0.993	1	0.0999808	0.0999808
RVYIHPF	AngIII	SPE rep1	466.261	2	669.383	1	b5	22.31	633519104	441475	4	633077629		1.35589
RVYIHPF	AngIII	SPE rep2	466.261	2	669.383	1	b5	22.31	625755328	823602	4	624931726		1.33845
RVYIHPF	AngIII	SPE rep3	466.261	2	669.383	1	b5	22.17	634635968	133855	4	634502113	630837156	1.35894	1.35109	0.0110592	0.00818533
VYIHPF	AngIV	ultrafiltration+SPE rep1	388.211	2	388.211	2	precursor	32.48	4802567680	0	1
VYIHPF	AngIV	ultrafiltration+SPE rep2	388.211	2	388.211	2	precursor	33.45	5200180736	0	1
VYIHPF	AngIV	ultrafiltration+SPE rep3	388.211	2	388.211	2	precursor	33.25	4852682240	0	1
VYIHPF	AngIV	SPE rep1	388.211	2	388.211	2	precursor	32.25	4549569024	0	1
VYIHPF	AngIV	SPE rep2	388.211	2	388.211	2	precursor	32.25	4672743424	0	1
VYIHPF	AngIV	SPE rep3	388.211	2	388.211	2	precursor	32.28	5254830592	0	1
VYIHPF	AngIV	ultrafiltration+SPE rep1	388.211	2	388.712	2	precursor [M+1]	32.51	2017139712	0	2
VYIHPF	AngIV	ultrafiltration+SPE rep2	388.211	2	388.712	2	precursor [M+1]	33.39	2267657216	0	2
VYIHPF	AngIV	ultrafiltration+SPE rep3	388.211	2	388.712	2	precursor [M+1]	33.25	2200423168	0	2
VYIHPF	AngIV	SPE rep1	388.211	2	388.712	2	precursor [M+1]	32.23	2042394240	0	2
VYIHPF	AngIV	SPE rep2	388.211	2	388.712	2	precursor [M+1]	32.31	2038658304	0	2
VYIHPF	AngIV	SPE rep3	388.211	2	388.712	2	precursor [M+1]	32.28	2256585472	0	2
VYIHPF	AngIV	ultrafiltration+SPE rep1	388.211	2	389.213	2	precursor [M+2]	32.57	467295648	0	3
VYIHPF	AngIV	ultrafiltration+SPE rep2	388.211	2	389.213	2	precursor [M+2]	33.48	472082400	0	3
VYIHPF	AngIV	ultrafiltration+SPE rep3	388.211	2	389.213	2	precursor [M+2]	33.08	444160000	0	3
VYIHPF	AngIV	SPE rep1	388.211	2	389.213	2	precursor [M+2]	32.25	437257152	0	3
VYIHPF	AngIV	SPE rep2	388.211	2	389.213	2	precursor [M+2]	32.31	411648512	0	3
VYIHPF	AngIV	SPE rep3	388.211	2	389.213	2	precursor [M+2]	32.23	464300256	0	3
VYIHPF	AngIV	ultrafiltration+SPE rep1	388.211	2	400.198	1	y3	32.57	38019836	575267	4	37444569		0.925552
VYIHPF	AngIV	ultrafiltration+SPE rep2	388.211	2	400.198	1	y3	33.42	42205420	494126	4	41711294		1.03102
VYIHPF	AngIV	ultrafiltration+SPE rep3	388.211	2	400.198	1	y3	33.19	42444932	231412	4	42213520	40456461	1.04343	1	0.0647717	0.0647717
VYIHPF	AngIV	SPE rep1	388.211	2	400.198	1	y3	32.25	41833532	264611	4	41568921		1.0275
VYIHPF	AngIV	SPE rep2	388.211	2	400.198	1	y3	32.25	40059260	402281	4	39656979		0.980238
VYIHPF	AngIV	SPE rep3	388.211	2	400.198	1	y3	32.23	41078616	402420	4	40676196	40634032	1.00543	1.00439	0.0236469	0.0235435
