# Supplementary material for: Development of a novel nanoflow liquid chromatography-parallel reaction monitoring mass spectrometry-based method for quantification of angiotensin peptides in HUVEC cultures
Source: PeerJ. 2020 Sep 15;8:e9941. doi: 10.7717/peerj.9941 (PMC7500351; doi:10.7717/peerj.9941)
Supplement: Supplemental Information 11 — Image J was used to analyze the western blot data and generate this file. [file peerj-08-9941-s011.xls]

## Sheet: Results
	Area	Mean	Min	Max	IntDen	RawIntDen		ACE/acting			AVG	SD
1	0.209	178.63	49	221	37.331	344041	559191	0.615248	0.427607	0.526922	0.523259	0.093874
2	0.057	24.278	0	52	1.394	12843	583287	0.0220183	0.0315229	0.0174754	0.0236722	0.0071683
3	0.135	55.235	5	114	7.432	68492	632070	0.108361	0.147677	0.0869125	0.114317	0.0308172
4	0.349	174.094	33	207	60.676	559191
5	0.366	172.928	30	213	63.291	583287
6	0.359	190.785	31	217	68.584	632070
7	0.132	195.447	68	221	25.788	237664	555800	0.427607
8	0.103	21.903	0	54	2.255	20786	659394	0.0315229
9	0.255	41.349	0	114	10.544	97170	657988	0.147677
10	0.352	171.437	28	202	60.308	555800
11	0.4	178.698	46	214	71.549	659394
12	0.365	195.83	40	216	71.396	657988
13	0.21	42.497	10	65	8.909	82105	155820	0.526922
14	0.059	5.278	0	14	0.311	2866	164002	0.0174754
15	0.134	11.958	0	25	1.601	14756	169780	0.0869125
16	0.281	60.232	24	68	16.908	155820
17	0.285	62.548	26	70	17.795	164002
18	0.285	64.58	15	71	18.422	169780
