# Supplementary material for: Development of a novel nanoflow liquid chromatography-parallel reaction monitoring mass spectrometry-based method for quantification of angiotensin peptides in HUVEC cultures
Source: PeerJ. 2020 Sep 15;8:e9941. doi: 10.7717/peerj.9941 (PMC7500351; doi:10.7717/peerj.9941)
Supplement: Supplemental Information 12 — Skyline was used to export the mass spectrometric data and generate these files. [file peerj-08-9941-s012.xlsx]

## Sheet: MRM离子对结果 SH 13Y
Peptide Sequence	Protein Name	Replicate Name	Precursor Mz	Precursor Charge	Product Mz	Product Charge	Fragment Ion	Retention Time	Area	Background	Peak Rank	target peptides peak area					label peptides peak area																		Concentration	SD
DRVYIHPFHL	AngI	ACE-shRNA-2 a	432.9	3	432.9	3	precursor	35.14	104462409728	0	1
DRVYIHPFHL	AngI	ACE-shRNA-2 b	432.9	3	432.9	3	precursor	34.94	104904638464	282963520	1
DRVYIHPFHL	AngI	ACE-shRNA-2 c	432.9	3	432.9	3	precursor	35.08	104075026432	0	1
DRVYIHPFHL	AngI	ACE-shRNA-1 a	432.9	3	432.9	3	precursor	35.11	95157428224	0	1
DRVYIHPFHL	AngI	ACE-shRNA-1 b	432.9	3	432.9	3	precursor	35.02	92568715264	135831584	1
DRVYIHPFHL	AngI	ACE-shRNA-1 c	432.9	3	432.9	3	precursor	34.97	91843379200	399953856	1
DRVYIHPFHL	AngI	PLKO.1 a	432.9	3	432.9	3	precursor	35.05	67698950144	225521552	1
DRVYIHPFHL	AngI	PLKO.1 b	432.9	3	432.9	3	precursor	34.85	60230729728	0	1
DRVYIHPFHL	AngI	PLKO.1 c	432.9	3	432.9	3	precursor	34.97	71406706688	575701120	1
DRVYIHPFHL	AngI	ACE-shRNA-2 a	432.9	3	433.234	3	precursor [M+1]	35.14	79251759104	0	2
DRVYIHPFHL	AngI	ACE-shRNA-2 b	432.9	3	433.234	3	precursor [M+1]	34.94	77773291520	249007712	2
DRVYIHPFHL	AngI	ACE-shRNA-2 c	432.9	3	433.234	3	precursor [M+1]	35.11	77530447872	0	2
DRVYIHPFHL	AngI	ACE-shRNA-1 a	432.9	3	433.234	3	precursor [M+1]	35.11	70590283776	0	2
DRVYIHPFHL	AngI	ACE-shRNA-1 b	432.9	3	433.234	3	precursor [M+1]	35.02	69232345088	0	2
DRVYIHPFHL	AngI	ACE-shRNA-1 c	432.9	3	433.234	3	precursor [M+1]	34.97	68359577600	274239840	2
DRVYIHPFHL	AngI	PLKO.1 a	432.9	3	433.234	3	precursor [M+1]	35.05	50849509376	0	2
DRVYIHPFHL	AngI	PLKO.1 b	432.9	3	433.234	3	precursor [M+1]	34.85	44911124480	0	2
DRVYIHPFHL	AngI	PLKO.1 c	432.9	3	433.234	3	precursor [M+1]	34.94	53087846400	476915456	2
DRVYIHPFHL	AngI	ACE-shRNA-2 a	432.9	3	433.568	3	precursor [M+2]	35.14	31791419392	0	3
DRVYIHPFHL	AngI	ACE-shRNA-2 b	432.9	3	433.568	3	precursor [M+2]	35	31520352256	18695712	3
DRVYIHPFHL	AngI	ACE-shRNA-2 c	432.9	3	433.568	3	precursor [M+2]	35.11	31413340160	0	3
DRVYIHPFHL	AngI	ACE-shRNA-1 a	432.9	3	433.568	3	precursor [M+2]	35.11	28705468416	0	3
DRVYIHPFHL	AngI	ACE-shRNA-1 b	432.9	3	433.568	3	precursor [M+2]	35.02	28137961472	0	3
DRVYIHPFHL	AngI	ACE-shRNA-1 c	432.9	3	433.568	3	precursor [M+2]	34.94	27812044800	90535176	3
DRVYIHPFHL	AngI	PLKO.1 a	432.9	3	433.568	3	precursor [M+2]	35	20583438336	0	3
DRVYIHPFHL	AngI	PLKO.1 b	432.9	3	433.568	3	precursor [M+2]	34.85	18196602880	0	3
DRVYIHPFHL	AngI	PLKO.1 c	432.9	3	433.568	3	precursor [M+2]	34.97	22032621568	0	3
DRVYIHPFHL	AngI	ACE-shRNA-2 a	432.9	3	534.267	1	b4	35.11	4097764096	575179	4	4097188917				0.102708	3234282727	1.2668										914	503.431			2.96451	921.521	507.574
DRVYIHPFHL	AngI	ACE-shRNA-2 b	432.9	3	534.267	1	b4	34.97	4249983232	24305038	4	4225678194				0.113062	3257124608	1.29736										935.832	515.456			2.97296	939.626	517.546
DRVYIHPFHL	AngI	ACE-shRNA-2 c	432.9	3	534.267	1	b4	35.08	3695584512	2043764	4	3693540748	4.00547e+09	2.77672e+08	0.0693233	0.125689	2765371392	1.33564	1.29993	0.034492	0.0265336	0.0014	-0.0128	937.668	516.467	33.78	18.606	963.171	530.515	13.5701		2.98326	962.19	529.974	518.365	11.2227	1.3136
DRVYIHPFHL	AngI	ACE-shRNA-1 a	432.9	3	534.267	1	b4	35.05	3511899904	2443178	4	3509456726				0.0895244	2855718931	1.22892										886.945	488.529			2.95375	898.971	495.153
DRVYIHPFHL	AngI	ACE-shRNA-1 b	432.9	3	534.267	1	b4	34.94	3584996864	6417323	4	3578579541				0.120263	2712989590	1.31905										951.324	523.989			2.97883	952.427	524.597
DRVYIHPFHL	AngI	ACE-shRNA-1 c	432.9	3	534.267	1	b4	34.83	3325916928	17292692	4	3308624236	3465553501	1.4023e+08	0.0404641	0.141592	2388114849	1.38545	1.31114	0.0785653	0.0599212	0.0014	-0.0128	945.674	520.877	65.2609	35.9457	998.753	550.113	30.9098		2.99624	991.378	546.051	521.934	25.5534	1.32265
DRVYIHPFHL	AngI	PLKO.1 a	432.9	3	534.267	1	b4	34.94	2554683648	4425988	4	2550257660				-0.0448758	2827872638	0.901829										653.306	359.841			2.84406	698.326	384.638
DRVYIHPFHL	AngI	PLKO.1 b	432.9	3	534.267	1	b4	35	2385660416	3846885	4	2381813531				-0.0515533	2682014341	0.888069										643.478	354.428			2.83861	689.617	379.841
DRVYIHPFHL	AngI	PLKO.1 c	432.9	3	534.267	1	b4	34.94	2640940032	21252288	4	2619687744	2.51725e+09	1.22323e+08	0.048594	0.00111486	2612971469	1.00257	0.930823	0.062515	0.067161	0.0014	-0.0128	674.016	371.248	53.7964	29.6311	725.265	399.476	24.5952		2.88159	761.364	419.359	394.613	21.5648
DRVYIHPFH	Ang(1-9)	ACE-shRNA-2 a	395.205	3	395.205	3	precursor	21.65	87814928	0	1
DRVYIHPFH	Ang(1-9)	ACE-shRNA-2 b	395.205	3	395.205	3	precursor	21.54	111331008	0	1
DRVYIHPFH	Ang(1-9)	ACE-shRNA-2 c	395.205	3	395.205	3	precursor	21.62	99272184	0	1
DRVYIHPFH	Ang(1-9)	ACE-shRNA-1 a	395.205	3	395.205	3	precursor	21.51	58867324	0	1
DRVYIHPFH	Ang(1-9)	ACE-shRNA-1 b	395.205	3	395.205	3	precursor	21.48	79445616	0	1
DRVYIHPFH	Ang(1-9)	ACE-shRNA-1 c	395.205	3	395.205	3	precursor	21.54	73290880	0	1
DRVYIHPFH	Ang(1-9)	PLKO.1 a	395.205	3	395.205	3	precursor	21.39	73207112	0	1
DRVYIHPFH	Ang(1-9)	PLKO.1 b	395.205	3	395.205	3	precursor	21.39	66167464	0	1
DRVYIHPFH	Ang(1-9)	PLKO.1 c	395.205	3	395.205	3	precursor	21.31	44163488	0	1
DRVYIHPFH	Ang(1-9)	ACE-shRNA-2 a	395.205	3	395.539	3	precursor [M+1]	21.62	49909068	0	2
DRVYIHPFH	Ang(1-9)	ACE-shRNA-2 b	395.205	3	395.539	3	precursor [M+1]	21.56	88012848	0	2
DRVYIHPFH	Ang(1-9)	ACE-shRNA-2 c	395.205	3	395.539	3	precursor [M+1]	21.65	69169504	0	2
DRVYIHPFH	Ang(1-9)	ACE-shRNA-1 a	395.205	3	395.539	3	precursor [M+1]	21.45	28448012	0	2
DRVYIHPFH	Ang(1-9)	ACE-shRNA-1 b	395.205	3	395.539	3	precursor [M+1]	21.42	36886788	0	2
DRVYIHPFH	Ang(1-9)	ACE-shRNA-1 c	395.205	3	395.539	3	precursor [M+1]	21.48	46818996	0	2
DRVYIHPFH	Ang(1-9)	PLKO.1 a	395.205	3	395.539	3	precursor [M+1]	21.39	39855452	0	2
DRVYIHPFH	Ang(1-9)	PLKO.1 b	395.205	3	395.539	3	precursor [M+1]	21.37	41294596	0	2
DRVYIHPFH	Ang(1-9)	PLKO.1 c	395.205	3	395.539	3	precursor [M+1]	21.34	29896394	0	2
DRVYIHPFH	Ang(1-9)	ACE-shRNA-2 a	395.205	3	395.874	3	precursor [M+2]	21.62	17291902	0	3
DRVYIHPFH	Ang(1-9)	ACE-shRNA-2 b	395.205	3	395.874	3	precursor [M+2]	21.51	24348168	0	3
DRVYIHPFH	Ang(1-9)	ACE-shRNA-2 c	395.205	3	395.874	3	precursor [M+2]	21.62	19802616	0	3
DRVYIHPFH	Ang(1-9)	ACE-shRNA-1 a	395.205	3	395.874	3	precursor [M+2]	21.54	10765640	0	3
DRVYIHPFH	Ang(1-9)	ACE-shRNA-1 b	395.205	3	395.874	3	precursor [M+2]	21.42	3973014	0	4
DRVYIHPFH	Ang(1-9)	ACE-shRNA-1 c	395.205	3	395.874	3	precursor [M+2]	21.48	7865564	0	3
DRVYIHPFH	Ang(1-9)	PLKO.1 a	395.205	3	395.874	3	precursor [M+2]	21.39	13115974	0	3
DRVYIHPFH	Ang(1-9)	PLKO.1 b	395.205	3	395.874	3	precursor [M+2]	21.39	5739127	0	3
DRVYIHPFH	Ang(1-9)	PLKO.1 c	395.205	3	395.874	3	precursor [M+2]	21.31	7508765	0	3
DRVYIHPFH	Ang(1-9)	ACE-shRNA-2 a	395.205	3	534.267	1	b4	21.65	6589751	160035	4	6429716				-2.70159	3234282727	0.00198799										1.29207	0.711671			-0.293545	0.508693	0.280188
DRVYIHPFH	Ang(1-9)	ACE-shRNA-2 b	395.205	3	534.267	1	b4	21.54	6971033	0	4	6971033				-2.66954	3257124608	0.00214024										1.30519	0.7189			-0.265751	0.542312	0.298705
DRVYIHPFH	Ang(1-9)	ACE-shRNA-2 c	395.205	3	534.267	1	b4	21.62	5874714	0	4	5874714	6.42515e+06	548174	0.0853168	-2.67277	2765371392	0.00212439	0.0020842	8.37024e-05	0.0401604	0.0116	-0.013	1.30036	0.71624	1.12791	0.62125	1.30383	0.718148	0.00397442		-0.268552	0.538826	0.296785	0.291893	0.0101822
DRVYIHPFH	Ang(1-9)	ACE-shRNA-1 a	395.205	3	534.267	1	b4	21.54	4253650	0	4	4253650				-2.82695	2855718931	0.00148952										1.2491	0.688002			-0.402267	0.396035	0.218136
DRVYIHPFH	Ang(1-9)	ACE-shRNA-1 b	395.205	3	534.267	1	b4	21.45	4619224	69625	3	4549599				-2.77548	2712989590	0.00167697										1.26526	0.696903			-0.357623	0.438912	0.241753
DRVYIHPFH	Ang(1-9)	ACE-shRNA-1 c	395.205	3	534.267	1	b4	21.54	4359242	0	4	4359242	4387497	149984	0.0341844	-2.73864	2388114849	0.00182539	0.00166396	0.000168313	0.101152	0.0116	-0.013	1.26413	0.696285	1.1352	0.625268	1.27805	0.70395	0.00799196		-0.325682	0.472409	0.260203	0.24003	0.0210861
DRVYIHPFH	Ang(1-9)	PLKO.1 a	395.205	3	534.267	1	b4	21.42	3860273	0	4	3860273				-2.86484	2827872638	0.00136508										1.23837	0.682094			-0.435124	0.367177	0.202241
DRVYIHPFH	Ang(1-9)	PLKO.1 b	395.205	3	534.267	1	b4	21.39	3606186	79614	4	3526572				-2.88111	2682014341	0.0013149										1.23404	0.679711			-0.449231	0.355442	0.195778
DRVYIHPFH	Ang(1-9)	PLKO.1 c	395.205	3	534.267	1	b4	21.34	3345639	0	4	3345639	3.57749e+06	261069	0.0729753	-2.89266	2612971469	0.0012804	0.00132012	4.25833e-05	0.032257	0.0116	-0.013	1.23449	0.679959	1.12436	0.619298	1.23107	0.678073	0.00202197		-0.459245	0.34734	0.191315	0.196445	0.00549361
DRVYIHPF	AngII	ACE-shRNA-2 a	523.775	2	523.775	2	precursor	30.68	3191250944	0	1
DRVYIHPF	AngII	ACE-shRNA-2 b	523.775	2	523.775	2	precursor	30.48	3324297472	0	1
DRVYIHPF	AngII	ACE-shRNA-2 c	523.775	2	523.775	2	precursor	30.71	3213307648	0	1
DRVYIHPF	AngII	ACE-shRNA-1 a	523.775	2	523.775	2	precursor	30.4	1982416896	0	1
DRVYIHPF	AngII	ACE-shRNA-1 b	523.775	2	523.775	2	precursor	30.54	1914180992	0	1
DRVYIHPF	AngII	ACE-shRNA-1 c	523.775	2	523.775	2	precursor	30.57	1881249920	0	1
DRVYIHPF	AngII	PLKO.1 a	523.775	2	523.775	2	precursor	30.37	8224612352	0	1
DRVYIHPF	AngII	PLKO.1 b	523.775	2	523.775	2	precursor	30.46	7939813888	0	1
DRVYIHPF	AngII	PLKO.1 c	523.775	2	523.775	2	precursor	30.31	8315014144	0	1
DRVYIHPF	AngII	ACE-shRNA-2 a	523.775	2	524.276	2	precursor [M+1]	30.8	1646824192	0	2
DRVYIHPF	AngII	ACE-shRNA-2 b	523.775	2	524.276	2	precursor [M+1]	30.48	2016859648	0	2
DRVYIHPF	AngII	ACE-shRNA-2 c	523.775	2	524.276	2	precursor [M+1]	30.63	1697667200	0	2
DRVYIHPF	AngII	ACE-shRNA-1 a	523.775	2	524.276	2	precursor [M+1]	30.46	1017527424	0	2
DRVYIHPF	AngII	ACE-shRNA-1 b	523.775	2	524.276	2	precursor [M+1]	30.57	1082466432	0	2
DRVYIHPF	AngII	ACE-shRNA-1 c	523.775	2	524.276	2	precursor [M+1]	30.4	993448832	0	2
DRVYIHPF	AngII	PLKO.1 a	523.775	2	524.276	2	precursor [M+1]	30.43	5133480448	0	2
DRVYIHPF	AngII	PLKO.1 b	523.775	2	524.276	2	precursor [M+1]	30.31	4706449920	0	2
DRVYIHPF	AngII	PLKO.1 c	523.775	2	524.276	2	precursor [M+1]	30.31	4948715520	0	2
DRVYIHPF	AngII	ACE-shRNA-2 a	523.775	2	524.777	2	precursor [M+2]	30.74	411764384	0	3
DRVYIHPF	AngII	ACE-shRNA-2 b	523.775	2	524.777	2	precursor [M+2]	30.43	436840416	0	3
DRVYIHPF	AngII	ACE-shRNA-2 c	523.775	2	524.777	2	precursor [M+2]	30.71	288137824	0	3
DRVYIHPF	AngII	ACE-shRNA-1 a	523.775	2	524.777	2	precursor [M+2]	30.6	119372776	0	3
DRVYIHPF	AngII	ACE-shRNA-1 b	523.775	2	524.777	2	precursor [M+2]	30.57	216616192	0	3
DRVYIHPF	AngII	ACE-shRNA-1 c	523.775	2	524.777	2	precursor [M+2]	30.4	102951088	0	3
DRVYIHPF	AngII	PLKO.1 a	523.775	2	524.777	2	precursor [M+2]	30.2	1509936256	0	3
DRVYIHPF	AngII	PLKO.1 b	523.775	2	524.777	2	precursor [M+2]	30.48	1564561920	0	3
DRVYIHPF	AngII	PLKO.1 c	523.775	2	524.777	2	precursor [M+2]	30.46	1499604096	0	3
DRVYIHPF	AngII	ACE-shRNA-2 a	523.775	2	784.41	1	b6	30.77	138171472	1694961	4	136476511				-1.37472	3234282727	0.0421968										75.7937	41.7472			2.01723	104.046	57.3087
DRVYIHPF	AngII	ACE-shRNA-2 b	523.775	2	784.41	1	b6	30.54	141258688	927083	4	140331605				-1.36568	3257124608	0.0430845										77.569	42.725			2.02506	105.94	58.352
DRVYIHPF	AngII	ACE-shRNA-2 c	523.775	2	784.41	1	b6	30.66	129764248	837481	4	128926767	135244961	5.8013e+06	0.0428948	-1.33141	2765371392	0.0466219	0.0439677	0.002341	0.0532436	0.0005	0.0043	79.3355	43.698	-3.918	-2.15803	84.6437	46.6218	2.57885		2.05476	113.438	62.4814	59.3807	2.73549
DRVYIHPF	AngII	ACE-shRNA-1 a	523.775	2	784.41	1	b6	30.48	84082280	0	4	84082280				-1.53101	2855718931	0.0294435										50.2869	27.698			1.88179	76.1716	41.9553
DRVYIHPF	AngII	ACE-shRNA-1 b	523.775	2	784.41	1	b6	30.54	83323304	2003687	4	81319617				-1.52325	2712989590	0.0299742										51.3483	28.2827			1.88852	77.3599	42.6098
DRVYIHPF	AngII	ACE-shRNA-1 c	523.775	2	784.41	1	b6	30.57	78332216	599819	4	77732397	8.10448e+07	3.18385e+06	0.0392851	-1.48745	2388114849	0.0325497	0.0306558	0.0016615	0.0541986	0.0005	0.0043	52.7116	29.0335	-5.277	-2.90657	56.4994	31.1199	1.83031		1.91954	83.0879	45.7648	43.4433	2.03695
DRVYIHPF	AngII	PLKO.1 a	523.775	2	784.41	1	b6	30.57	350305728	0	4	350305728				-0.907013	2827872638	0.123876										239.152	131.725			2.42252	264.557	145.718
DRVYIHPF	AngII	PLKO.1 b	523.775	2	784.41	1	b6	30.46	327059488	5691211	4	321368277				-0.921458	2682014341	0.119823										231.047	127.261			2.41	257.041	141.578
DRVYIHPF	AngII	PLKO.1 c	523.775	2	784.41	1	b6	30.43	302058144	14070212	4	287987932	3.19887e+08	3.11853e+07	0.0974883	-0.95776	2612971469	0.110215	0.117971	0.00701645	0.0594759	0.0005	0.0043	227.343	125.22	5.43291	2.99244	211.829	116.676	7.72932		2.37854	239.08	131.685	139.66	7.21013	0.0516261
DRVYIHP	Ang(1-7)	ACE-shRNA-2 a	450.24	2	450.24	2	precursor	17.79	19805968384	0	1
DRVYIHP	Ang(1-7)	ACE-shRNA-2 b	450.24	2	450.24	2	precursor	17.74	22525675520	432847232	1
DRVYIHP	Ang(1-7)	ACE-shRNA-2 c	450.24	2	450.24	2	precursor	17.93	19237308416	0	1
DRVYIHP	Ang(1-7)	ACE-shRNA-1 a	450.24	2	450.24	2	precursor	17.74	17389502464	0	1
DRVYIHP	Ang(1-7)	ACE-shRNA-1 b	450.24	2	450.24	2	precursor	17.68	18079770624	0	1
DRVYIHP	Ang(1-7)	ACE-shRNA-1 c	450.24	2	450.24	2	precursor	17.71	17340274688	0	1
DRVYIHP	Ang(1-7)	PLKO.1 a	450.24	2	450.24	2	precursor	17.68	14208762880	0	1
DRVYIHP	Ang(1-7)	PLKO.1 b	450.24	2	450.24	2	precursor	17.68	13274803200	0	1
DRVYIHP	Ang(1-7)	PLKO.1 c	450.24	2	450.24	2	precursor	17.57	12366221312	76147856	1
DRVYIHP	Ang(1-7)	ACE-shRNA-2 a	450.24	2	450.742	2	precursor [M+1]	17.79	9742865408	0	2
DRVYIHP	Ang(1-7)	ACE-shRNA-2 b	450.24	2	450.742	2	precursor [M+1]	17.74	11429192704	0	2
DRVYIHP	Ang(1-7)	ACE-shRNA-2 c	450.24	2	450.742	2	precursor [M+1]	17.93	9601115136	0	2
DRVYIHP	Ang(1-7)	ACE-shRNA-1 a	450.24	2	450.742	2	precursor [M+1]	17.74	8617186304	0	2
DRVYIHP	Ang(1-7)	ACE-shRNA-1 b	450.24	2	450.742	2	precursor [M+1]	17.68	9008357376	0	2
DRVYIHP	Ang(1-7)	ACE-shRNA-1 c	450.24	2	450.742	2	precursor [M+1]	17.71	8693474304	0	2
DRVYIHP	Ang(1-7)	PLKO.1 a	450.24	2	450.742	2	precursor [M+1]	17.68	7099088384	0	2
DRVYIHP	Ang(1-7)	PLKO.1 b	450.24	2	450.742	2	precursor [M+1]	17.68	6616462336	0	2
DRVYIHP	Ang(1-7)	PLKO.1 c	450.24	2	450.742	2	precursor [M+1]	17.59	6214967808	0	2
DRVYIHP	Ang(1-7)	ACE-shRNA-2 a	450.24	2	451.243	2	precursor [M+2]	17.79	2746625536	0	3
DRVYIHP	Ang(1-7)	ACE-shRNA-2 b	450.24	2	451.243	2	precursor [M+2]	17.74	3207179776	0	3
DRVYIHP	Ang(1-7)	ACE-shRNA-2 c	450.24	2	451.243	2	precursor [M+2]	17.93	2719715840	0	3
DRVYIHP	Ang(1-7)	ACE-shRNA-1 a	450.24	2	451.243	2	precursor [M+2]	17.76	2426658304	0	3
DRVYIHP	Ang(1-7)	ACE-shRNA-1 b	450.24	2	451.243	2	precursor [M+2]	17.68	2520275200	0	3
DRVYIHP	Ang(1-7)	ACE-shRNA-1 c	450.24	2	451.243	2	precursor [M+2]	17.71	2443658496	0	3
DRVYIHP	Ang(1-7)	PLKO.1 a	450.24	2	451.243	2	precursor [M+2]	17.65	1955383680	0	3
DRVYIHP	Ang(1-7)	PLKO.1 b	450.24	2	451.243	2	precursor [M+2]	17.68	1861785600	0	3
DRVYIHP	Ang(1-7)	PLKO.1 c	450.24	2	451.243	2	precursor [M+2]	17.57	1752496128	0	3
DRVYIHP	Ang(1-7)	ACE-shRNA-2 a	450.24	2	647.351	1	b5	17.79	1635447424	17199890	4	1618247534				-0.300733	3234282727	0.500342										53.4832	29.4585			1.81743	65.6792	36.1761
DRVYIHP	Ang(1-7)	ACE-shRNA-2 b	450.24	2	647.351	1	b5	17.74	2078257152	26519448	4	2051737704				-0.200713	3257124608	0.629923										67.2684	37.0514			1.91001	81.2856	44.7721
DRVYIHP	Ang(1-7)	ACE-shRNA-2 c	450.24	2	647.351	1	b5	17.91	1746183296	16213061	4	1729970235	1.79999e+09	2.25067e+08	0.125038	-0.203715	2765371392	0.625583	0.585283	0.0735929	0.125739	0.0094	-0.0024	62.5194	34.4357	8.08435	4.45286	66.8067	36.7972	4.31223		1.90723	80.7671	44.4865	41.8116	4.88255	0.116775
DRVYIHP	Ang(1-7)	ACE-shRNA-1 a	450.24	2	647.351	1	b5	17.76	1453627008	29690664	4	1423936344				-0.302225	2855718931	0.498626										53.3007	29.358			1.81605	65.4706	36.0612
DRVYIHP	Ang(1-7)	ACE-shRNA-1 b	450.24	2	647.351	1	b5	17.68	1644022784	15974015	4	1628048769				-0.221781	2712989590	0.600094										64.0951	35.3036			1.89051	77.7161	42.8061
DRVYIHP	Ang(1-7)	ACE-shRNA-1 c	450.24	2	647.351	1	b5	17.71	1470249472	15302283	4	1454947189	1.50231e+09	1.09991e+08	0.0732143	-0.215208	2388114849	0.609245	0.569322	0.0613949	0.107839	0.0094	-0.0024	60.8215	33.5005	6.78669	3.73811	65.0686	35.8398	3.59748		1.8966	78.8126	43.41	40.7591	4.07965
DRVYIHP	Ang(1-7)	PLKO.1 a	450.24	2	647.351	1	b5	17.65	1246419584	5990376	4	1240429208				-0.357888	2827872638	0.438644										46.9196	25.8433			1.76452	58.1462	32.0269
DRVYIHP	Ang(1-7)	PLKO.1 b	450.24	2	647.351	1	b5	17.68	1170920192	22844934	4	1148075258				-0.368491	2682014341	0.428065										45.7941	25.2234			1.75471	56.8468	31.3112
DRVYIHP	Ang(1-7)	PLKO.1 c	450.24	2	647.351	1	b5	17.59	1041316160	79275128	4	962041032	1.11685e+09	1.41797e+08	0.126962	-0.433941	2612971469	0.368179	0.411629	0.037999	0.0923136	0.0094	-0.0024	44.0457	24.2603	4.29776	2.36721	39.4233	21.7143	2.22658		1.69412	49.4448	27.2342	30.1908	2.58535	0.0856337
DRVYI	Ang(1-5)	ACE-shRNA-2 a	333.184	2	333.184	2	precursor	21.29	1036492288	28750478	1
DRVYI	Ang(1-5)	ACE-shRNA-2 b	333.184	2	333.184	2	precursor	21.23	1024967424	23314706	1
DRVYI	Ang(1-5)	ACE-shRNA-2 c	333.184	2	333.184	2	precursor	21.32	1090616448	6513210	1
DRVYI	Ang(1-5)	ACE-shRNA-1 a	333.184	2	333.184	2	precursor	21.17	539199744	10740903	1
DRVYI	Ang(1-5)	ACE-shRNA-1 b	333.184	2	333.184	2	precursor	21.15	579030208	1882070	1
DRVYI	Ang(1-5)	ACE-shRNA-1 c	333.184	2	333.184	2	precursor	21.23	579458880	26468632	1
DRVYI	Ang(1-5)	PLKO.1 a	333.184	2	333.184	2	precursor	21.15	2031974400	75768664	1
DRVYI	Ang(1-5)	PLKO.1 b	333.184	2	333.184	2	precursor	21.09	2017174400	19036886	1
DRVYI	Ang(1-5)	PLKO.1 c	333.184	2	333.184	2	precursor	21.06	1532154240	42635784	1
DRVYI	Ang(1-5)	ACE-shRNA-2 a	333.184	2	333.686	2	precursor [M+1]	21.29	380452192	8069301	2
DRVYI	Ang(1-5)	ACE-shRNA-2 b	333.184	2	333.686	2	precursor [M+1]	21.23	360063232	5562878	2
DRVYI	Ang(1-5)	ACE-shRNA-2 c	333.184	2	333.686	2	precursor [M+1]	21.32	387478400	382766	2
DRVYI	Ang(1-5)	ACE-shRNA-1 a	333.184	2	333.686	2	precursor [M+1]	21.23	195089120	279471	2
DRVYI	Ang(1-5)	ACE-shRNA-1 b	333.184	2	333.686	2	precursor [M+1]	21.17	207828080	479589	2
DRVYI	Ang(1-5)	ACE-shRNA-1 c	333.184	2	333.686	2	precursor [M+1]	21.23	211311040	3181127	2
DRVYI	Ang(1-5)	PLKO.1 a	333.184	2	333.686	2	precursor [M+1]	21.15	718482944	25911780	2
DRVYI	Ang(1-5)	PLKO.1 b	333.184	2	333.686	2	precursor [M+1]	21.12	715761472	7586869	2
DRVYI	Ang(1-5)	PLKO.1 c	333.184	2	333.686	2	precursor [M+1]	21.06	545261312	3093904	2
DRVYI	Ang(1-5)	ACE-shRNA-2 a	333.184	2	334.187	2	precursor [M+2]	21.29	83660936	0	3
DRVYI	Ang(1-5)	ACE-shRNA-2 b	333.184	2	334.187	2	precursor [M+2]	21.23	74053264	2314707	4
DRVYI	Ang(1-5)	ACE-shRNA-2 c	333.184	2	334.187	2	precursor [M+2]	21.32	84680144	78379	3
DRVYI	Ang(1-5)	ACE-shRNA-1 a	333.184	2	334.187	2	precursor [M+2]	21.17	38083440	0	4
DRVYI	Ang(1-5)	ACE-shRNA-1 b	333.184	2	334.187	2	precursor [M+2]	21.15	40194032	0	3
DRVYI	Ang(1-5)	ACE-shRNA-1 c	333.184	2	334.187	2	precursor [M+2]	21.2	45162576	1404933	3
DRVYI	Ang(1-5)	PLKO.1 a	333.184	2	334.187	2	precursor [M+2]	21.15	146620464	4337661	3
DRVYI	Ang(1-5)	PLKO.1 b	333.184	2	334.187	2	precursor [M+2]	21.09	155057200	0	4
DRVYI	Ang(1-5)	PLKO.1 c	333.184	2	334.187	2	precursor [M+2]	21.06	115762728	0	4
DRVYI	Ang(1-5)	ACE-shRNA-2 a	333.184	2	371.204	1	b3	21.32	73373280	1691739	4	71681541				-1.65437	3234282727	0.022163										4.08937	2.25243			1.11076	12.9052	7.10817
DRVYI	Ang(1-5)	ACE-shRNA-2 b	333.184	2	371.204	1	b3	21.23	81175264	1711094	3	79464170				-1.61266	3257124608	0.024397										4.44397	2.44774			1.14475	13.9556	7.68677
DRVYI	Ang(1-5)	ACE-shRNA-2 c	333.184	2	371.204	1	b3	21.34	78426928	764515	4	77662413	7.62694e+07	4.07403e+06	0.0534164	-1.55154	2765371392	0.0280839	0.0248813	0.00298999	0.12017	0.0063	-0.0036	4.52085	2.49008	1.04603	0.576154	5.02919	2.77008	0.261411		1.19455	15.6515	8.62082	7.80525	0.763254
DRVYI	Ang(1-5)	ACE-shRNA-1 a	333.184	2	371.204	1	b3	21.2	38424256	769849	3	37654407				-1.8799	2855718931	0.0131856										2.66438	1.46754			0.926989	8.45257	4.65567
DRVYI	Ang(1-5)	ACE-shRNA-1 b	333.184	2	371.204	1	b3	21.17	38366256	368168	4	37998088				-1.85369	2712989590	0.014006										2.7946	1.53927			0.948349	8.87869	4.89038
DRVYI	Ang(1-5)	ACE-shRNA-1 c	333.184	2	371.204	1	b3	21.23	36394760	1600723	4	34794037	3.68155e+07	1.75906e+06	0.0477804	-1.83655	2388114849	0.0145697	0.0139204	0.000695982	0.0499972	0.0063	-0.0036	2.78102	1.53179	0.681902	0.375592	2.88407	1.58855	0.0608487		0.962312	9.1688	5.05017	4.86541	0.198432
DRVYI	Ang(1-5)	PLKO.1 a	333.184	2	371.204	1	b3	21.15	140110704	3989276	4	136121428				-1.31753	2827872638	0.0481356										8.212	4.52317			1.38524	24.2795	13.3732
DRVYI	Ang(1-5)	PLKO.1 b	333.184	2	371.204	1	b3	21.12	157036672	2771321	3	154265351				-1.24019	2682014341	0.0575185										9.70134	5.3435			1.44826	28.0713	15.4617
DRVYI	Ang(1-5)	PLKO.1 c	333.184	2	371.204	1	b3	21.09	128880000	2596209	3	126283791	138890190	1.41948e+07	0.102201	-1.31579	2612971469	0.0483296	0.0513279	0.00536207	0.104467	0.0063	-0.0036	8.71871	4.80227	1.42255	0.783541	8.24279	4.54013	0.468798		1.38666	24.3592	13.417	14.084	1.19333
RVYIHPF	AngIII	ACE-shRNA-2 a	466.261	2	466.261	2	precursor	23.36	118164776	0	1
RVYIHPF	AngIII	ACE-shRNA-2 b	466.261	2	466.261	2	precursor	23.28	87767040	0	1
RVYIHPF	AngIII	ACE-shRNA-2 c	466.261	2	466.261	2	precursor	23.34	75749072	0	1
RVYIHPF	AngIII	ACE-shRNA-1 a	466.261	2	466.261	2	precursor	23.28	43542284	0	1
RVYIHPF	AngIII	ACE-shRNA-1 b	466.261	2	466.261	2	precursor	23.08	46541412	0	1
RVYIHPF	AngIII	ACE-shRNA-1 c	466.261	2	466.261	2	precursor	23.19	48301924	0	1
RVYIHPF	AngIII	PLKO.1 a	466.261	2	466.261	2	precursor	23.16	123863296	0	1
RVYIHPF	AngIII	PLKO.1 b	466.261	2	466.261	2	precursor	23.08	133821224	0	1
RVYIHPF	AngIII	PLKO.1 c	466.261	2	466.261	2	precursor	23.02	133983144	0	1
RVYIHPF	AngIII	ACE-shRNA-2 a	466.261	2	466.763	2	precursor [M+1]	23.39	51379380	0	2
RVYIHPF	AngIII	ACE-shRNA-2 b	466.261	2	466.763	2	precursor [M+1]	23.28	47281504	0	2
RVYIHPF	AngIII	ACE-shRNA-2 c	466.261	2	466.763	2	precursor [M+1]	23.28	31119660	0	2
RVYIHPF	AngIII	ACE-shRNA-1 a	466.261	2	466.763	2	precursor [M+1]	23.25	20576294	0	3
RVYIHPF	AngIII	ACE-shRNA-1 b	466.261	2	466.763	2	precursor [M+1]	23.16	11867452	0	3
RVYIHPF	AngIII	ACE-shRNA-1 c	466.261	2	466.763	2	precursor [M+1]	23.22	12126685	0	2
RVYIHPF	AngIII	PLKO.1 a	466.261	2	466.763	2	precursor [M+1]	23.08	53755684	0	2
RVYIHPF	AngIII	PLKO.1 b	466.261	2	466.763	2	precursor [M+1]	23.05	61542120	0	2
RVYIHPF	AngIII	PLKO.1 c	466.261	2	466.763	2	precursor [M+1]	23.02	73014408	0	2
RVYIHPF	AngIII	ACE-shRNA-2 a	466.261	2	467.264	2	precursor [M+2]	23.39	39016388	0	3
RVYIHPF	AngIII	ACE-shRNA-2 b	466.261	2	467.264	2	precursor [M+2]	23.28	41133436	0	3
RVYIHPF	AngIII	ACE-shRNA-2 c	466.261	2	467.264	2	precursor [M+2]	23.34	18808184	0	3
RVYIHPF	AngIII	ACE-shRNA-1 a	466.261	2	467.264	2	precursor [M+2]	23.31	29588358	0	2
RVYIHPF	AngIII	ACE-shRNA-1 b	466.261	2	467.264	2	precursor [M+2]	23.16	23507716	0	2
RVYIHPF	AngIII	ACE-shRNA-1 c	466.261	2	467.264	2	precursor [M+2]	23.36	11353810	0	3
RVYIHPF	AngIII	PLKO.1 a	466.261	2	467.264	2	precursor [M+2]	23.16	50613608	0	3
RVYIHPF	AngIII	PLKO.1 b	466.261	2	467.264	2	precursor [M+2]	23.08	29498910	0	3
RVYIHPF	AngIII	PLKO.1 c	466.261	2	467.264	2	precursor [M+2]	23.08	28069932	0	3
RVYIHPF	AngIII	ACE-shRNA-2 a	466.261	2	669.383	1	b5	23.42	7544049	0	4	7544049				-2.63217	3234282727	0.00233253										2.27394	1.25249			-0.301589	0.499357	0.275046
RVYIHPF	AngIII	ACE-shRNA-2 b	466.261	2	669.383	1	b5	23.28	6536611	0	4	6536611				-2.69748	3257124608	0.00200687										2.24634	1.23729			-0.359456	0.437063	0.240734
RVYIHPF	AngIII	ACE-shRNA-2 c	466.261	2	669.383	1	b5	23.34	5013459	0	4	5013459	6.36471e+06	1.27402e+06	0.20017	-2.74162	2765371392	0.00181294	0.00205078	0.000262561	0.12803	0.0118	-0.0245	2.25007	1.23934	2.09852	1.15587	2.22991	1.22823	0.0122558		-0.398561	0.399428	0.220005	0.245262	0.0277981
RVYIHPF	AngIII	ACE-shRNA-1 a	466.261	2	669.383	1	b5	23.28	3411086	0	4	3411086				-2.92282	2855718931	0.00119448										2.1775	1.19937			-0.55912	0.275982	0.152011
RVYIHPF	AngIII	ACE-shRNA-1 b	466.261	2	669.383	1	b5	23.14	3529256	0	4	3529256				-2.88576	2712989590	0.00130087										2.18651	1.20433			-0.526285	0.297656	0.163949
RVYIHPF	AngIII	ACE-shRNA-1 c	466.261	2	669.383	1	b5	23.19	2810671	0	4	2810671	3.25034e+06	385320	0.118548	-2.92925	2388114849	0.00117694	0.0012241	6.70661e-05	0.0547882	0.0118	-0.0245	2.18001	1.20075	2.08195	1.14674	2.17601	1.19855	0.00313051		-0.564811	0.272389	0.150032	0.155331	0.00752924
RVYIHPF	AngIII	PLKO.1 a	466.261	2	669.383	1	b5	23.14	8570320	0	4	8570320				-2.51846	2827872638	0.00303066										2.33311	1.28508			-0.200835	0.629745	0.346863
RVYIHPF	AngIII	PLKO.1 b	466.261	2	669.383	1	b5	23.08	8250651	0	4	8250651				-2.51197	2682014341	0.00307629										2.33697	1.28721			-0.195085	0.638139	0.351487
RVYIHPF	AngIII	PLKO.1 c	466.261	2	669.383	1	b5	23.05	7245703	171476	4	7074227	7965066	787872	0.098916	-2.56746	2612971469	0.00270735	0.0029381	0.000201133	0.068457	0.0118	-0.0245	2.32526	1.28075	2.09332	1.153	2.30571	1.26998	0.0093885		-0.244246	0.569842	0.313869	0.337406	0.0205147
VYIHPF	AngIV	ACE-shRNA-2 a	388.211	2	388.211	2	precursor	32.65	0	0	0
VYIHPF	AngIV	ACE-shRNA-2 b	388.211	2	388.211	2	precursor	32.34	0	0	0
VYIHPF	AngIV	ACE-shRNA-2 c	388.211	2	388.211	2	precursor	32.71	0	0	0
VYIHPF	AngIV	ACE-shRNA-1 a	388.211	2	388.211	2	precursor	32.54	0	0	0
VYIHPF	AngIV	ACE-shRNA-1 b	388.211	2	388.211	2	precursor	32.6	0	0	0
VYIHPF	AngIV	ACE-shRNA-1 c	388.211	2	388.211	2	precursor	32.51	0	0	0
VYIHPF	AngIV	PLKO.1 a	388.211	2	388.211	2	precursor	32.37	0	0	0
VYIHPF	AngIV	PLKO.1 b	388.211	2	388.211	2	precursor	32.88	11501258	0	1
VYIHPF	AngIV	PLKO.1 c	388.211	2	388.211	2	precursor	32.4	0	0	0
VYIHPF	AngIV	ACE-shRNA-2 a	388.211	2	388.712	2	precursor [M+1]	32.65	0	0	0
VYIHPF	AngIV	ACE-shRNA-2 b	388.211	2	388.712	2	precursor [M+1]	32.34	0	0	0
VYIHPF	AngIV	ACE-shRNA-2 c	388.211	2	388.712	2	precursor [M+1]	32.71	0	0	0
VYIHPF	AngIV	ACE-shRNA-1 a	388.211	2	388.712	2	precursor [M+1]	32.54	0	0	0
VYIHPF	AngIV	ACE-shRNA-1 b	388.211	2	388.712	2	precursor [M+1]	32.6	0	0	0
VYIHPF	AngIV	ACE-shRNA-1 c	388.211	2	388.712	2	precursor [M+1]	32.51	0	0	0
VYIHPF	AngIV	PLKO.1 a	388.211	2	388.712	2	precursor [M+1]	32.37	0	0	0
VYIHPF	AngIV	PLKO.1 b	388.211	2	388.712	2	precursor [M+1]	32.37	0	0	0
VYIHPF	AngIV	PLKO.1 c	388.211	2	388.712	2	precursor [M+1]	32.4	0	0	0
VYIHPF	AngIV	ACE-shRNA-2 a	388.211	2	389.213	2	precursor [M+2]	32.65	0	0	0
VYIHPF	AngIV	ACE-shRNA-2 b	388.211	2	389.213	2	precursor [M+2]	32.34	0	0	0
VYIHPF	AngIV	ACE-shRNA-2 c	388.211	2	389.213	2	precursor [M+2]	32.71	0	0	0
VYIHPF	AngIV	ACE-shRNA-1 a	388.211	2	389.213	2	precursor [M+2]	32.54	0	0	0
VYIHPF	AngIV	ACE-shRNA-1 b	388.211	2	389.213	2	precursor [M+2]	32.6	0	0	0
VYIHPF	AngIV	ACE-shRNA-1 c	388.211	2	389.213	2	precursor [M+2]	32.51	0	0	0
VYIHPF	AngIV	PLKO.1 a	388.211	2	389.213	2	precursor [M+2]	32.37	0	0	0
VYIHPF	AngIV	PLKO.1 b	388.211	2	389.213	2	precursor [M+2]	32.37	0	0	0
VYIHPF	AngIV	PLKO.1 c	388.211	2	389.213	2	precursor [M+2]	32.4	0	0	0
VYIHPF	AngIV	ACE-shRNA-2 a	388.211	2	400.198	1	y3	33.11	418478	109222	1	309256				-4.01946	3234282727	9.56181e-05										2.35401	1.29659			-0.479748	0.331323	0.182493
VYIHPF	AngIV	ACE-shRNA-2 b	388.211	2	400.198	1	y3	32.94	353610	0	1	353610				-3.96431	3257124608	0.000108565										2.36326	1.30168			-0.435233	0.367086	0.202191
VYIHPF	AngIV	ACE-shRNA-2 c	388.211	2	400.198	1	y3	33.05	320060	0	1	320060	327642	23128.6	0.0705912	-3.93652	2765371392	0.000115739	0.000106641	1.01973e-05	0.0956234	0.0014	-0.0032	2.36189	1.30093	2.293	1.26298	2.36838	1.30451	0.00401192		-0.412803	0.386542	0.212907	0.199197	0.0154267
VYIHPF	AngIV	ACE-shRNA-1 a	388.211	2	400.198	1	y3	32.94	137139	0	1	137139				-4.31855	2855718931	4.80226e-05										2.32002	1.27786			-0.721168	0.190034	0.104671
VYIHPF	AngIV	ACE-shRNA-1 b	388.211	2	400.198	1	y3	32.85	114257	0	1	114257				-4.37557	2712989590	4.21148e-05										2.3158	1.27554			-0.767185	0.170929	0.0941476
VYIHPF	AngIV	ACE-shRNA-1 c	388.211	2	400.198	1	y3	32.82	85062	0	1	85062	112153	26102.2	0.232738	-4.44832	2388114849	3.56189e-05	4.19188e-05	6.20417e-06	0.148005	0.0014	-0.0032	2.31566	1.27546	2.29015	1.26141	2.31116	1.27298	0.0024409		-0.82591	0.14931	0.0822402	0.0936863	0.0112225
VYIHPF	AngIV	PLKO.1 a	388.211	2	400.198	1	y3	32.79	890165	0	1	890165				-3.50199	2827872638	0.000314783										2.51056	1.38282			-0.0620626	0.866837	0.477454
VYIHPF	AngIV	PLKO.1 b	388.211	2	400.198	1	y3	32.82	885727	0	2	885727				-3.48116	2682014341	0.000330247										2.5216	1.3889			-0.0452508	0.901051	0.496299
VYIHPF	AngIV	PLKO.1 c	388.211	2	400.198	1	y3	32.82	831414	0	1	831414	869102	32714.1	0.0376413	-3.49732	2612971469	0.000318187	0.000321072	8.12584e-06	0.0253085	0.0014	-0.0032	2.51505	1.38529	2.29152	1.26217	2.51299	1.38416	0.00319694		-0.0582915	0.874397	0.481618	0.485123	0.0098995
DRVYVHPF	Val5-AngII	ACE-shRNA-2 a	516.767	2	516.767	2	precursor	24.87	57090146304	0	1
DRVYVHPF	Val5-AngII	ACE-shRNA-2 b	516.767	2	516.767	2	precursor	24.7	59667308544	0	1
DRVYVHPF	Val5-AngII	ACE-shRNA-2 c	516.767	2	516.767	2	precursor	24.79	56332677120	0	1
DRVYVHPF	Val5-AngII	ACE-shRNA-1 a	516.767	2	516.767	2	precursor	24.79	50489204736	0	1
DRVYVHPF	Val5-AngII	ACE-shRNA-1 b	516.767	2	516.767	2	precursor	24.7	50120712192	0	1
DRVYVHPF	Val5-AngII	ACE-shRNA-1 c	516.767	2	516.767	2	precursor	24.73	45190746112	0	1
DRVYVHPF	Val5-AngII	PLKO.1 a	516.767	2	516.767	2	precursor	24.73	51819991040	0	1
DRVYVHPF	Val5-AngII	PLKO.1 b	516.767	2	516.767	2	precursor	24.7	51463163904	0	1
DRVYVHPF	Val5-AngII	PLKO.1 c	516.767	2	516.767	2	precursor	24.67	50788352000	0	1
DRVYVHPF	Val5-AngII	ACE-shRNA-2 a	516.767	2	517.268	2	precursor [M+1]	24.87	33782915072	0	2
DRVYVHPF	Val5-AngII	ACE-shRNA-2 b	516.767	2	517.268	2	precursor [M+1]	24.73	35880833024	0	2
DRVYVHPF	Val5-AngII	ACE-shRNA-2 c	516.767	2	517.268	2	precursor [M+1]	24.82	33032349696	0	2
DRVYVHPF	Val5-AngII	ACE-shRNA-1 a	516.767	2	517.268	2	precursor [M+1]	24.82	30058014720	0	2
DRVYVHPF	Val5-AngII	ACE-shRNA-1 b	516.767	2	517.268	2	precursor [M+1]	24.67	29732835328	0	2
DRVYVHPF	Val5-AngII	ACE-shRNA-1 c	516.767	2	517.268	2	precursor [M+1]	24.73	27278317568	0	2
DRVYVHPF	Val5-AngII	PLKO.1 a	516.767	2	517.268	2	precursor [M+1]	24.73	30685741056	0	2
DRVYVHPF	Val5-AngII	PLKO.1 b	516.767	2	517.268	2	precursor [M+1]	24.7	30362935296	0	2
DRVYVHPF	Val5-AngII	PLKO.1 c	516.767	2	517.268	2	precursor [M+1]	24.65	29501446144	23139596	2
DRVYVHPF	Val5-AngII	ACE-shRNA-2 a	516.767	2	517.77	2	precursor [M+2]	24.9	10864425984	0	3
DRVYVHPF	Val5-AngII	ACE-shRNA-2 b	516.767	2	517.77	2	precursor [M+2]	24.7	11729954816	0	3
DRVYVHPF	Val5-AngII	ACE-shRNA-2 c	516.767	2	517.77	2	precursor [M+2]	24.79	10943489024	0	3
DRVYVHPF	Val5-AngII	ACE-shRNA-1 a	516.767	2	517.77	2	precursor [M+2]	24.79	9719333888	0	3
DRVYVHPF	Val5-AngII	ACE-shRNA-1 b	516.767	2	517.77	2	precursor [M+2]	24.7	9740534784	0	3
DRVYVHPF	Val5-AngII	ACE-shRNA-1 c	516.767	2	517.77	2	precursor [M+2]	24.79	8885231616	0	3
DRVYVHPF	Val5-AngII	PLKO.1 a	516.767	2	517.77	2	precursor [M+2]	24.7	9875079168	0	3
DRVYVHPF	Val5-AngII	PLKO.1 b	516.767	2	517.77	2	precursor [M+2]	24.7	9807526912	0	3
DRVYVHPF	Val5-AngII	PLKO.1 c	516.767	2	517.77	2	precursor [M+2]	24.67	9559000064	0	3
DRVYVHPF	Val5-AngII	ACE-shRNA-2 a	516.767	2	770.394	1	b6	24.87	3235444480	1161753	4	3234282727
DRVYVHPF	Val5-AngII	ACE-shRNA-2 b	516.767	2	770.394	1	b6	24.7	3257124608	0	4	3257124608
DRVYVHPF	Val5-AngII	ACE-shRNA-2 c	516.767	2	770.394	1	b6	24.82	2765371392	0	4	2765371392	3085592909	2.77555e+08	0.0899519
DRVYVHPF	Val5-AngII	ACE-shRNA-1 a	516.767	2	770.394	1	b6	24.82	2856022272	303341	4	2855718931
DRVYVHPF	Val5-AngII	ACE-shRNA-1 b	516.767	2	770.394	1	b6	24.67	2713203456	213866	4	2712989590
DRVYVHPF	Val5-AngII	ACE-shRNA-1 c	516.767	2	770.394	1	b6	24.76	2388796672	681823	4	2388114849	2.65227e+09	2.39642e+08	0.0903533
DRVYVHPF	Val5-AngII	PLKO.1 a	516.767	2	770.394	1	b6	24.67	2831011072	3138434	4	2827872638
DRVYVHPF	Val5-AngII	PLKO.1 b	516.767	2	770.394	1	b6	24.7	2682269440	255099	4	2682014341
DRVYVHPF	Val5-AngII	PLKO.1 c	516.767	2	770.394	1	b6	24.67	2615405568	2434099	4	2612971469	2.70762e+09	1.09715e+08	0.0405208		2.81516e+09	2.79888e+08	0.0994215
DRYISK	peptide marker1	ACE-shRNA-2 a	391.214	2	391.214	2	precursor	10.45	38519596	292688	1
DRYISK	peptide marker1	ACE-shRNA-2 b	391.214	2	391.214	2	precursor	10.33	40660752	0	1
DRYISK	peptide marker1	ACE-shRNA-2 c	391.214	2	391.214	2	precursor	10.36	35067248	0	1
DRYISK	peptide marker1	ACE-shRNA-1 a	391.214	2	391.214	2	precursor	10.33	34691072	0	1
DRYISK	peptide marker1	ACE-shRNA-1 b	391.214	2	391.214	2	precursor	10.16	31447334	1377327	1
DRYISK	peptide marker1	ACE-shRNA-1 c	391.214	2	391.214	2	precursor	10.33	27635720	500493	1
DRYISK	peptide marker1	PLKO.1 a	391.214	2	391.214	2	precursor	10.28	37964032	0	1
DRYISK	peptide marker1	PLKO.1 b	391.214	2	391.214	2	precursor	10.02	27353196	555059	1
DRYISK	peptide marker1	PLKO.1 c	391.214	2	391.214	2	precursor	10.33	30444432	0	1
DRYISK	peptide marker1	ACE-shRNA-2 a	391.214	2	391.715	2	precursor [M+1]	10.45	13642030	0	2
DRYISK	peptide marker1	ACE-shRNA-2 b	391.214	2	391.715	2	precursor [M+1]	10.33	14313584	0	2
DRYISK	peptide marker1	ACE-shRNA-2 c	391.214	2	391.715	2	precursor [M+1]	10.36	12133775	0	2
DRYISK	peptide marker1	ACE-shRNA-1 a	391.214	2	391.715	2	precursor [M+1]	10.19	15845843	0	2
DRYISK	peptide marker1	ACE-shRNA-1 b	391.214	2	391.715	2	precursor [M+1]	10.16	12400063	0	2
DRYISK	peptide marker1	ACE-shRNA-1 c	391.214	2	391.715	2	precursor [M+1]	10.33	10891199	0	2
DRYISK	peptide marker1	PLKO.1 a	391.214	2	391.715	2	precursor [M+1]	10.31	13779245	0	2
DRYISK	peptide marker1	PLKO.1 b	391.214	2	391.715	2	precursor [M+1]	10.16	11563468	161989	2
DRYISK	peptide marker1	PLKO.1 c	391.214	2	391.715	2	precursor [M+1]	10.36	9517487	79474	2
DRYISK	peptide marker1	ACE-shRNA-2 a	391.214	2	392.216	2	precursor [M+2]	10.48	3194328	0	3
DRYISK	peptide marker1	ACE-shRNA-2 b	391.214	2	392.216	2	precursor [M+2]	10.36	4181201	2061255	3
DRYISK	peptide marker1	ACE-shRNA-2 c	391.214	2	392.216	2	precursor [M+2]	10.36	2777828	0	3
DRYISK	peptide marker1	ACE-shRNA-1 a	391.214	2	392.216	2	precursor [M+2]	10.51	4923922	0	3
DRYISK	peptide marker1	ACE-shRNA-1 b	391.214	2	392.216	2	precursor [M+2]	10.33	2646666	1376762	3
DRYISK	peptide marker1	ACE-shRNA-1 c	391.214	2	392.216	2	precursor [M+2]	10.33	3594961	1026955	3
DRYISK	peptide marker1	PLKO.1 a	391.214	2	392.216	2	precursor [M+2]	10.33	6277270	243449	3
DRYISK	peptide marker1	PLKO.1 b	391.214	2	392.216	2	precursor [M+2]	9.91	2684839	118597	3
DRYISK	peptide marker1	PLKO.1 c	391.214	2	392.216	2	precursor [M+2]	10.14	3550818	0	3
DRYISK	peptide marker1	ACE-shRNA-2 a	391.214	2	435.199	1	b3	10.45	1609738	0	4	1609738
DRYISK	peptide marker1	ACE-shRNA-2 b	391.214	2	435.199	1	b3	10.33	1706399	0	4	1706399
DRYISK	peptide marker1	ACE-shRNA-2 c	391.214	2	435.199	1	b3	10.25	1461658	0	4	1461658	1.5926e+06	123267	0.0774002
DRYISK	peptide marker1	ACE-shRNA-1 a	391.214	2	435.199	1	b3	10.19	1547606	0	4	1547606
DRYISK	peptide marker1	ACE-shRNA-1 b	391.214	2	435.199	1	b3	10.16	1328118	0	4	1328118
DRYISK	peptide marker1	ACE-shRNA-1 c	391.214	2	435.199	1	b3	10.33	1157231	0	4	1157231	1.34432e+06	195691	0.145569
DRYISK	peptide marker1	PLKO.1 a	391.214	2	435.199	1	b3	10.14	1441337	0	4	1441337
DRYISK	peptide marker1	PLKO.1 b	391.214	2	435.199	1	b3	10.02	1278621	0	4	1278621
DRYISK	peptide marker1	PLKO.1 c	391.214	2	435.199	1	b3	10.33	1209348	0	4	1209348	1.30977e+06	119090	0.0909242		1.41556e+06	186472	0.13173
TGIARVPLAG	peptide marker2	ACE-shRNA-2 a	477.79	2	477.79	2	precursor	25.73	21968572416	0	1
TGIARVPLAG	peptide marker2	ACE-shRNA-2 b	477.79	2	477.79	2	precursor	25.73	23167502336	0	1
TGIARVPLAG	peptide marker2	ACE-shRNA-2 c	477.79	2	477.79	2	precursor	25.76	23318272000	0	1
TGIARVPLAG	peptide marker2	ACE-shRNA-1 a	477.79	2	477.79	2	precursor	25.7	21025769472	0	1
TGIARVPLAG	peptide marker2	ACE-shRNA-1 b	477.79	2	477.79	2	precursor	25.59	22360891392	0	1
TGIARVPLAG	peptide marker2	ACE-shRNA-1 c	477.79	2	477.79	2	precursor	25.67	21959641088	0	1
TGIARVPLAG	peptide marker2	PLKO.1 a	477.79	2	477.79	2	precursor	25.76	23601008640	0	1
TGIARVPLAG	peptide marker2	PLKO.1 b	477.79	2	477.79	2	precursor	25.79	23240235008	0	1
TGIARVPLAG	peptide marker2	PLKO.1 c	477.79	2	477.79	2	precursor	25.67	23015057408	0	1
TGIARVPLAG	peptide marker2	ACE-shRNA-2 a	477.79	2	478.292	2	precursor [M+1]	25.73	10842983424	0	2
TGIARVPLAG	peptide marker2	ACE-shRNA-2 b	477.79	2	478.292	2	precursor [M+1]	25.73	11463353344	0	2
TGIARVPLAG	peptide marker2	ACE-shRNA-2 c	477.79	2	478.292	2	precursor [M+1]	25.82	11873412096	0	2
TGIARVPLAG	peptide marker2	ACE-shRNA-1 a	477.79	2	478.292	2	precursor [M+1]	25.7	10598985728	0	2
TGIARVPLAG	peptide marker2	ACE-shRNA-1 b	477.79	2	478.292	2	precursor [M+1]	25.64	10967264256	0	2
TGIARVPLAG	peptide marker2	ACE-shRNA-1 c	477.79	2	478.292	2	precursor [M+1]	25.64	11011663872	0	2
TGIARVPLAG	peptide marker2	PLKO.1 a	477.79	2	478.292	2	precursor [M+1]	25.64	12196604928	0	2
TGIARVPLAG	peptide marker2	PLKO.1 b	477.79	2	478.292	2	precursor [M+1]	25.7	11831799808	0	2
TGIARVPLAG	peptide marker2	PLKO.1 c	477.79	2	478.292	2	precursor [M+1]	25.67	11539174400	0	2
TGIARVPLAG	peptide marker2	ACE-shRNA-2 a	477.79	2	478.793	2	precursor [M+2]	25.76	3182491648	0	3
TGIARVPLAG	peptide marker2	ACE-shRNA-2 b	477.79	2	478.793	2	precursor [M+2]	25.73	3266166016	0	3
TGIARVPLAG	peptide marker2	ACE-shRNA-2 c	477.79	2	478.793	2	precursor [M+2]	25.76	3268137728	0	3
TGIARVPLAG	peptide marker2	ACE-shRNA-1 a	477.79	2	478.793	2	precursor [M+2]	25.7	2866040832	0	3
TGIARVPLAG	peptide marker2	ACE-shRNA-1 b	477.79	2	478.793	2	precursor [M+2]	25.62	3206954496	0	3
TGIARVPLAG	peptide marker2	ACE-shRNA-1 c	477.79	2	478.793	2	precursor [M+2]	25.62	3030436096	0	3
TGIARVPLAG	peptide marker2	PLKO.1 a	477.79	2	478.793	2	precursor [M+2]	25.7	3426292736	0	3
TGIARVPLAG	peptide marker2	PLKO.1 b	477.79	2	478.793	2	precursor [M+2]	25.79	3262518528	0	3
TGIARVPLAG	peptide marker2	PLKO.1 c	477.79	2	478.793	2	precursor [M+2]	25.67	3170489088	0	3
TGIARVPLAG	peptide marker2	ACE-shRNA-2 a	477.79	2	683.42	1	y7	25.73	801576192	1868761	4	799707431
TGIARVPLAG	peptide marker2	ACE-shRNA-2 b	477.79	2	683.42	1	y7	25.64	830200704	8313891	4	821886813
TGIARVPLAG	peptide marker2	ACE-shRNA-2 c	477.79	2	683.42	1	y7	25.76	822647872	7618166	4	815029706	8.12208e+08	1.13557e+07	0.0139813
TGIARVPLAG	peptide marker2	ACE-shRNA-1 a	477.79	2	683.42	1	y7	25.73	736775296	8263095	4	728512201
TGIARVPLAG	peptide marker2	ACE-shRNA-1 b	477.79	2	683.42	1	y7	25.62	760639872	6101036	4	754538836
TGIARVPLAG	peptide marker2	ACE-shRNA-1 c	477.79	2	683.42	1	y7	25.7	717375360	6963509	4	710411851	731154296	2.21818e+07	0.0303381
TGIARVPLAG	peptide marker2	PLKO.1 a	477.79	2	683.42	1	y7	25.73	844315456	6395644	4	837919812
TGIARVPLAG	peptide marker2	PLKO.1 b	477.79	2	683.42	1	y7	25.73	816767680	8295292	4	808472388
TGIARVPLAG	peptide marker2	PLKO.1 c	477.79	2	683.42	1	y7	25.62	812764480	9329695	4	803434785	816608995	1.86268e+07	0.0228099		7.86657e+08	4.44796e+07	0.0565425
